# Supplementary material for: Identification of Host–Protein Interaction Network of Canine Parvovirus Capsid Protein VP2 in F81 Cells
Source: Microorganisms. 2025 Jan 5;13(1):88. doi: 10.3390/microorganisms13010088 (PMC11767315; doi:10.3390/microorganisms13010088)
Supplement: Supplementary file 1 [file microorganisms-13-00088-s001.zip › Supplementary Table S1 Proteins interacting with VP2.xlsx]

## Sheet: p3xFlag-CMV
Protein	Protein Name	Gene Name	Unique peptides	Coverage	MolWeight	Intensity
L0ESK9	Major prion protein		1	4.8	27.069	20936
P07412	Hemoglobin subunit beta-A/B	HBB	3	24	15.926	239990
P49064	Albumin	ALB	2	16.3	68.659	3244200
P61246	Small ribosomal subunit protein eS1 (Fragment)	RPS3A	12	53.5	29.586	1642600
P62705	Small ribosomal subunit protein eS4	RPS4X	12	49.4	29.597	2953300
P63275	Small ribosomal subunit protein eS17	RPS17	4	49.6	15.524	171620
Q5RT64	Small ribosomal subunit protein eS7	RPS7	1	14.9	22.127	125360
Q5XTY7	Large ribosomal subunit protein uL22	RPL17	8	46.7	21.397	2091600
Q66RN5	Elongation factor 1-alpha 1	EEF1A1	9	29.7	50.14	1622300
Q66T72	PC4 and SFRS1-interacting protein	PSIP1	4	14.5	60.1	39101
A0A2I2UGY2	Ribosomal protein L24	RPL24	5	46.3	14.373	794960
G3XEW5	Peptidyl-prolyl cis-trans isomerase		1	5.5	17.87	17928
A0A337S4V3	Glyceraldehyde-3-phosphate dehydrogenase	GAPDH	5	31.8	35.564	413450
A0A0D5ZYC1	Gag-Pol polyprotein	gag-pol	3	6	194.05	125500
A0A291NH06	Ig kappa chain		2	9.1	26.541	20965
M3X1A8	Ig-like domain-containing protein		1	12.3	11.468	456300
A0A2I2U011	Fibronectin	FN1	4	34.4	262.34	6164700
A0A2I2U033	Myosin light chain 9	MYL9	1	62.8	19.827	1048.6
A0A5F5Y6C4	Heteroous nuclear ribonucleoprotein D like	HNRNPDL	11	24.5	40.012	6321400
A0A2I2U093	Large ribosomal subunit protein uL18 C-terminal eukaryotes domain-containing protein		6	37.6	37.221	585150
M3WJ86	Kinesin-like protein	KIFC1	1	9.7	73.102	2567.5
A0A2I2U0U0	Serine and arginine rich splicing factor 6	SRSF6	5	25.3	39.621	575850
A0A2I2U0Y8	Tumor suppressor candidate 3	TUSC3	1	8.3	33.221	21413
A0A337SED9	RNA binding motif protein 39	RBM39	3	20.3	57.089	133930
A0A2I2U159	RALY heteroous nuclear ribonucleoprotein	RALY	1	10.4	32.101	47392
A0A2I2U188	CAD protein	CAD	2	8.4	243.22	13841
A0A2I2U1C5	Myosin heavy chain 9	MYH9	44	59.9	226.5	2330700
A0A2I2U1K1	40S ribosomal protein S12	RPS12	3	25	14.515	252720
A0A2I2U1T9	40S ribosomal protein S27	RPS27	1	29.8	9.461	23207
A0A2I2U281	Arginine and glutamate rich 1	ARGLU1	2	5.5	33.216	73453
A0A5F5XR57	CAP-Gly domain containing linker protein 2	CLIP2	1	1.7	141.9	51385
A0A2I2U896	PTPRF interacting protein alpha 2	PPFIA2	2	2.7	131.57	18509
A0A2I2UTR7	EMAP like 4	EML4	1	3.6	100.02	7228.5
M3WVB9	G protein subunit beta 4	GNB4	1	3.5	35.23	4187.5
A0A2I2U2V0	FAM111 trypsin like peptidase B	FAM111B	2	4.2	89.467	20433
A0A2I2UET3	Eukaryotic translation initiation factor 4 gamma 3	EIF4G3	1	8.5	146.49	7580.6
A0A2I2U399	DnaJ heat shock protein family (Hsp40) member A1	DNAJA1	1	18.6	44.868	7371.1
A0A2I2U3C8	Aspartate beta-hydroxylase	ASPH	14	38.7	78.761	643720
A0A337RTX3	Poly(rC) binding protein 2	PCBP2	1	18.7	33.8	95312
A0A2I2UQB1	PPFIA binding protein 1	PPFIBP1	2	8.1	112.82	11023
A0A2I2U411	Unconventional myosin-VI	MYO6	2	35.6	145.19	15824
A0A2I2U457	Calumenin	CALU	1	52	38.085	170760
A0A5F5Y4L6	Ral transcription factor IIi	GTF2I	1	2.4	106.11	21789
A0A2I2U4A9	Small ribosomal subunit protein uS15	RPS13	7	43	17.222	1622400
M3VZV5	Ataxin 2	ATXN2	2	3.2	108.92	65195
M3W337	Double-stranded RNA-binding protein Staufen homolog 2	STAU2	1	5	55.11	23800
A0A2I2U4V1	AP-2 complex subunit alpha	AP2A1	2	15.5	105.46	21420
A0A2I2U4W2	60S ribosomal protein L7a	RPL7A	16	41.4	29.981	6971300
A0A2I2U5B1	Catenin beta 1	CTNNB1	2	19.2	81.443	62527
A0A2I2UFS4	Myosin heavy chain 14	MYH14	1	6.3	228.56	59225
A0A2I2U5G5	Pre-mRNA 3-end-processing factor FIP1	FIP1L1	4	13.9	63.399	106310
A0A337SPF1	Ubiquitin associated protein 2 like	UBAP2L	3	3.9	103.68	64641
A0A2I2U5K7	RNA helicase	DDX17	13	38.7	80.252	3182400
A0A2I2U5L8	RNA helicase	DDX46	1	1.2	117.36	23599
A0A2I2U5T1	Purine rich element binding protein B	PURB	1	16.8	32.581	26087
A0A5F5XMF5	Bardet-Biedl syndrome 5 protein homolog	BBS5	1	3.6	35.142	229600
A0A2I2UVE7	Formin like 2	FMNL2	1	7.1	118.7	45305
M3WD08	Kinesin-like protein	KIF23	2	6	98.758	27322
A0A2I2U6G2	RNA helicase	DDX39B	1	6.8	49.005	17248
A0A2I2U6H1	ELAV-like protein	ELAVL1	1	7.4	36.212	54105
M3W8S0	Ezrin	EZR	2	13.5	69.335	66392
A0A2I2U6Z1	Ribosomal protein L32	RPL32	4	34.9	17.356	533500
A0A2I2U770	Kinesin-like protein	KIF2A	3	7.9	79.9	94316
A0A2I2U7A9	RNA binding motif protein 4	RBM4	1	33.2	40.39	93612
A0A5F5XDQ3	Actinin alpha 1	ACTN1	1	21.1	102.65	55581
A0A5F5XLS5	Fascin	FSCN1	1	8.1	49.302	13263
A0A2I2U7S9	LUC7 like	LUC7L	3	19.4	43.669	92049
A0A2I2U7X4	Histidine kinase/HSP90-like ATPase domain-containing protein	HSP90AB1	4	28.2	79.41	398200
A0A2I2U825	Fibronectin type III domain containing 3B	FNDC3B	1	3.6	132.97	2757.3
A0A5F5XMP5	Adenosine deaminase RNA specific	ADAR	3	7.3	100.26	34377
A0A2I2U8E3	Cytoskeleton associated protein 4	CKAP4	26	54.6	64.525	2703300
A0A2I2UQY9	Splicing factor 1	SF1	2	3.9	68.632	64782
A0A2I2UL84	Vimentin	VIM	10	61	52.251	444860
A0A2I2U8X8	SRP receptor subunit alpha		2	23.6	56.308	43881
A0A2I2U902	Ribosomal protein L19	RPL19	3	19.4	26.865	1129300
A0A2I2U915	Signal recognition particle receptor subunit beta	SRPRB	1	24.3	32.61	10115
A0A2I2U9J6	Myosin IC	MYO1C	33	45.4	119.1	2177700
A0A2I2U9R0	Semaphorin 3A	SEMA3A	5	18.2	86.344	186730
A0A2I2U9S3	Aly/REF export factor	ALYREF	4	26.6	27.52	230200
A0A2I2U9W7	Eukaryotic translation initiation factor 4E family member 2	EIF4E2	1	13.9	28.305	10514
A0A2I2ULF4	Solute carrier family 25 member 12	SLC25A12	1	16.9	70.984	27634
A0A5F5Y1I2	Structural maintenance of chromosomes protein	SMC4	3	11.3	136.19	20684
A0A2I2UAS5	Ribosomal protein L37a	RPL37A	1	38.2	7.624	91074
A0A2I2UAT5	Tubulin beta chain	TUBB6	1	48.2	49.943	103610
A0A2I2V003	Cytoplasmic linker associated protein 2	CLASP2	1	9	141.02	17595
A0A2I2UBN8	Junction plakoglobin	JUP	5	12.4	81.67	262400
M3WBG7	Formin like 3	FMNL3	2	12.8	111.11	154490
A0A2I2UC97	Calumenin	CALU	5	60.7	38.02	3983200
M3WCF3	Eukaryotic translation initiation factor 4E	EIF4E	1	11.4	21.035	5524.3
A0A2I2UCK4	DNA replication licensing factor MCM5	MCM5	3	18.5	81.819	55243
Q9TSU2	Felis catus multi-drug resistance related (Fragment)		1	1.5	128.51	5646.6
A0A2I2UCN5	glutamine--tRNA ligase	QARS1	2	4.8	87.619	29883
A0A2I2UCU6	UDP-N-acetylglucosamine--peptide N-acetylglucosaminyltransferase 110 kDa subunit	OGT	1	7.6	116.92	91017
A0A2I2UCV2	Paraspeckle component 1	PSPC1	4	15.9	45.507	297600
A0A337SIA8	Extended synaptotagmin 2	ESYT2	2	13.9	91.204	38970
A0A2I2UCZ6	RNA binding motif protein 19	RBM19	1	3.3	107.01	790040
A0A2I2UD15	peptidylprolyl isomerase	FKBP4	1	12.5	52.293	13441
M3W9U6	Lysine--tRNA ligase	KARS1	2	5.7	67.975	26435
A0A2I2UD94	Thyroid hormone receptor associated protein 3	THRAP3	16	21.8	108.88	1268300
A0A2I2UDB2	A-kinase anchoring protein 8 like	AKAP8L	5	11.2	72.044	197690
M3WE07	Ubiquitin carboxyl-terminal hydrolase 10	USP10	3	13.4	102.46	76520
A0A2I2UDL5	Ataxin 2 like	ATXN2L	6	11.8	119.61	465950
A0A2I2UDQ5	Heterogeneous nuclear ribonucleoprotein H3	HNRNPH3	10	57.5	36.926	5071300
M3WST7	BUB3 mitotic checkpoint protein	BUB3	3	13.4	37.154	171270
A0A5F5XM73	Ring finger protein 213	RNF213	1	1.5	591.17	30516
M3WI80	AP-2 complex subunit alpha	AP2A2	5	25.1	103.77	335280
M3W1P3	Sortilin related VPS10 domain containing receptor 1	SORCS1	1	1.4	106.41	465690
A0A2I2UEY1	RAD51 associated protein 2	RAD51AP2	1	1.2	132.73	301290
A0A2I2UEY8	40S ribosomal protein S27	RPS27L	1	29.8	9.4771	17494
A0A2I2UEY9	Myosin IB	MYO1B	20	37.9	128.46	681100
A0A2I2UF52	Ribosome biogenesis protein BRX1 homolog	BRIX1	1	8.8	41.32	8728.3
A0A5F5Y4G0	Serine/arginine repetitive matrix 2	SRRM2	1	2.5	293.51	3333000
Q9XSY6	HnRNP A/B related protein (Fragment)		3	16.8	29.899	415610
A0A2I2UFR7	Heteroous nuclear ribonucleoprotein R	HNRNPR	7	24.3	70.942	323720
A0A2I2UG62	Pleckstrin homology like domain family B member 2	PHLDB2	2	5.6	86.053	13685
A0A2I2UG75	NAC-A/B domain-containing protein	LOC101093299	1	13.5	23.384	31014
M3VZ97	Cleavage and polyadenylation specificity factor subunit 6	CPSF6	2	7.4	59.239	168870
A0A5F5XP21	Spectrin beta chain	SPTBN1	2	2.8	249.82	3789000
M3X5N8	Dedicator of cytokinesis 7	DOCK7	15	42.2	239.52	215410
A0A2I2UGM3	Chromosome 1 open reading frame 68	C1orf68	1	3.2	26.433	66142
A0A2I2UGM8	BAG cochaperone 4	BAG4	4	10.2	45.594	137840
A0A337SPT4	Apoptotic chromatin condensation inducer 1	ACIN1	1	9.2	143.8	15347
M3W9U8	ADP ribosylation factor GTPase activating protein 3	ARFGAP3	1	37	51.938	1415.7
A0A2I2UH52	tRNA (cytosine(34)-C(5))-methyltransferase	NSUN2	1	1.5	80.198	17105
A0A2I2UHB4	Tight junction protein 1	TJP1	2	41.9	199.23	9173200
M3WCM0	Transcription elongation regulator 1	TCERG1	1	2.1	123.37	60157
A0A2I2V1B5	RNA binding protein fox-1 homolog 1	RBFOX1	1	4.1	40.025	15106
A0A2I2UI32	Heterogeneous nuclear ribonucleoprotein K	HNRNPK	11	40.8	48.51	4478300
A0A337S3P5	Ankyrin repeat and SOCS box containing 8	ASB8	1	22.7	7.5507	163340
A0A2I2UID1	U5 small nuclear ribonucleoprotein 200 kDa helicase	SNRNP200	5	12	244.52	54255
A0A2I2UIG8	Zinc finger protein 207	ZNF207	2	6.9	50.69	92735
A0A2I2UIN5	DnaJ heat shock protein family (Hsp40) member C13	DNAJC13	8	12.3	252.9	97126
A0A2I2UIY1	LIM domain 7	LMO7	1	26.3	157.96	4073.1
M3W821	Anillin, actin binding protein	ANLN	2	12.5	120.03	12240
A0A2I2UJ00	Heteroous nuclear ribonucleoprotein L	HNRNPL	4	18	64.075	79965
A0A2I2UJ42	DNA polymerase delta interacting protein 3	POLDIP3	3	19.1	42.958	92103
A0A337SL45	Exocyst complex component 2	EXOC2	1	6.4	99.932	5371.4
A0A337SDX5	Sterile alpha motif domain containing 4A	SAMD4A	1	13.8	69.945	4348.2
A0A2I2UJB3	Radixin	RDX	3	15.9	71.058	148340
A0A2I2UJH0	Phosphoglycerate kinase	PGK1	2	7.9	44.585	16553
A0A5F5Y3R3	SRSF protein kinase 2	SRPK2	6	23.3	73.327	248270
A0A5F5XT90	Capping protein regulator and myosin 1 linker 1	CARMIL1	1	1.4	140.67	653110
A0A5F5XZN9	Myosin heavy chain 10	MYH10	1	44.1	232.27	762.51
A0A2I2UK87	Plakophilin 4	PKP4	12	18.3	127.24	303790
M3VWI2	Uveal autoantigen with coiled-coil domains and ankyrin repeats	UACA	1	15	161.48	27923
A0A2I2ULA8	Nuclear mitotic apparatus protein 1	NUMA1	1	3.6	236.81	7190.3
A0A2I2ULS4	SH3 and PX domains 2A	SH3PXD2A	1	0.9	121.18	48769000
A0A5F5XQZ8	Rho guanine nucleotide exchange factor 2	ARHGEF2	3	10.9	110.44	79130
M3WEG0	Ribosome binding protein 1	RRBP1	22	24	164.11	1422700
M3W984	Dihydropyrimidinase like 3	DPYSL3	2	10.3	61.25	8286900
A0A2I2UMK4	Small nuclear ribonucleoprotein E	SNRPE	1	12	10.803	20464
A0A5F5XMC4	non-specific protein-tyrosine kinase	PTK2	2	6.6	113.94	26649
A0A2I2UMR7	Serpin family B member 12	SERPINB12	2	5.9	48.35	88509
A0A2I2UN91	Structural maintenance of chromosomes 2	SMC2	2	17.5	130.42	8650
A0A2I2UNG3	Ribosomal protein L22	RPL22	3	30.5	14.759	971800
M3WTM2	MAGE family member D2	MAGED2	1	21.5	63.072	8003.9
A0A337S879	Heteroous nuclear ribonucleoprotein L like	HNRNPLL	1	11.8	56.58	8182.3
A0A337SM14	non-specific serine/threonine protein kinase	MARK2	1	9.6	79.352	14347
A0A2I2UP64	LY6/PLAUR domain containing 6B	LYPD6B	1	9.3	20.705	1542300
A0A337SJN5	Eukaryotic translation initiation factor 3 subunit J	EIF3J	2	11.4	22.829	77920
A0A2I2UPI8	MAGE domain-containing protein		1	12.4	87.91	70336
A0A2I2UPW3	Serine and arginine rich splicing factor 10	SRSF10	3	37.6	20.117	139270
A0A2I2UQ30	LSM12 homolog	LSM12	1	34.9	21.701	65919
A0A2I2UQN3	IQ motif containing GTPase activating protein 1	IQGAP1	22	35.7	188.88	535090
A0A337S447	Myosin phosphatase Rho interacting protein	MPRIP	1	15.5	130.56	962.98
M3VZ50	Lipoxygenase homology PLAT domains 1	LOXHD1	1	0.8	235.84	55455
M3VW18	Eukaryotic translation initiation factor 3 subunit D	EIF3D	2	12.6	63.96	92384
A0A337S5W0	Dolichyl-diphosphooligosaccharide--protein glycosyltransferase subunit 2	RPN2	1	16.6	67.548	14525
A0A337SJP8	Coiled-coil domain containing 18	CCDC18	1	1.5	151.62	720420
A0A2I2UR79	Exosome component 4	EXOSC4	1	10.6	26.413	6373.9
A0A2I2UR80	Prohibitin	PHB2	1	18.7	29.77	6859.3
M3XG49	Protein transport protein sec16	SEC16A	23	16.7	245.69	1317200
M3WLB7	WD repeat domain 74	WDR74	1	5.7	40.254	2547000
A0A5F5XI21	Scaffold attachment factor B	SAFB	5	17.4	95.596	120630
A0A2I2URJ9	RNA binding motif protein 4B	RBM4B	3	46	40.056	948630
A0A2I2URL1	ADP/ATP translocase	SLC25A4	1	28.9	32.884	25391
A0A5F5XIP5	RAS protein activator like 2	RASAL2	1	7.5	165.02	14028
A0A2I2URV0	MAGE domain-containing protein	LOC111558733	1	11.8	81.784	9585.6
A0A2I2US80	Eukaryotic translation initiation factor 3 subunit F	EIF3F	1	8.7	38.554	35939
A0A337S7F1	Kinesin-like protein	KIF2C	1	5.2	75.487	9912.8
A0A337SLP0	Histone H2B	H2BC10	2	41.6	13.775	570280
A0A337SS16	phosphopyruvate hydratase	ENO1	5	17.6	45.701	250560
A0A2I2UTK4	EWS RNA binding protein 1	EWSR1	4	10.8	62.478	1207900
A0A2I2UTM3	Poly [ADP-ribose] polymerase	PARP1	1	15.7	105.39	9132.3
A0A2I2UTS3	Small ribosomal subunit protein mS39	PTCD3	1	1.9	78.442	17643
A0A2I2UTZ9	Protein-arginine deiminase	PADI4	1	5	74.416	11276
A0A337SIX8	Tenascin C	TNC	1	2.3	231.02	10487
A0A2I2UUL6	Proline rich coiled-coil 2C	PRRC2C	8	8.5	304.28	444570
A0A2I2UUL7	Polyadenylate-binding protein	PABPC4	6	25.2	72.276	237290
A0A2I2UUV9	Solute carrier family 25 member 3	SLC25A3	4	21.8	39.928	142380
A0A5F5XQT5	Interleukin enhancer binding factor 3	ILF3	13	24.2	74.664	1435400
A0A2I2UVB4	Y-box binding protein 3	YBX3	2	29	30.768	171490
A0A337SGM6	Centrosomal protein 170	CEP170	1	5.1	163.76	54561
M3WER4	Tubulin alpha chain	TUBA1A	1	56.8	50.151	2810900
A0A337SBK9	ubiquitinyl hydrolase 1	OTUD6B	1	6.8	21.728	8170.5
A0A337SP73	Cleavage and polyadenylation specific factor 7	CPSF7	4	10.7	47.349	122300
A0A2I2V2Q9	Small ribosomal subunit protein uS13		4	37.1	17.619	1447700
A0A2I2UWT5	Testis expressed 10	TEX10	4	5.6	105.57	49522
M3VV78	Serine and arginine repetitive matrix 1	SRRM1	1	8.7	102.45	28391
A0A2I2UX62	Ribosome biogenesis protein BOP1	BOP1	1	1.5	83.01	5279
A0A2I2UXE4	Heteroous nuclear ribonucleoprotein H1	HNRNPH1	8	45.9	49.229	7321000
A0A2I2UXI8	Sorting nexin	SNX9	4	15.6	63.275	120880
A0A2I2UY31	Matrin 3	MATR3	14	25.6	94.771	2236700
A0A2I2UY38	Ribosomal protein L39	RPL39	1	19.6	6.4066	17813
A0A337SIC2	Solute carrier family 25 member 17	SLC25A17	2	8.9	25.727	56766
A0A2I2UYH7	BCL2 associated transcription factor 1	BCLAF1	5	13.5	106.07	229620
A0A2I2UYS1	Glyceraldehyde 3-phosphate dehydrogenase NAD(P) binding domain-containing protein		1	5.8	26.073	37790
A0A2I2UZ44	Catenin delta 1	CTNND1	19	29	104.81	611230
A0A2I2UZE5	Peroxiredoxin-1	PRDX1	3	23.1	25.522	182740
A0A2I2UZI7	Leucine rich repeats and calponin homology domain containing 2	LRCH2	1	16.8	82.626	3527.5
A0A2I2UZM2	Heat shock protein family A (Hsp70) member 8	HSPA8	14	40	73.325	1468900
A0A2I2V051	Calponin	CNN2	2	17.9	33.259	111600
A0A2I2V053	Small nuclear ribonucleoprotein-associated protein	SNRPB	2	6.5	23.656	64283
A0A5F5XJN5	Serine/threonine kinase 31	STK31	1	0.7	109.59	1368500
A0A2I2V0N2	Serine/threonine-protein phosphatase	PPP1CB	1	13.2	37.857	69167
A0A2I2V0R8	RNA binding motif protein 10	RBM10	7	12.1	94.282	390060
A0A2I2V0T7	Large ribosomal subunit protein eL31	RPL31	2	23.8	15.148	1195700
M3X673	Nucleophosmin	NPM1	5	36.4	32.619	1815400
A0A2I2V1N2	RNA helicase	DDX21	4	11.5	87.086	156820
A0A5F5Y3L1	40S ribosomal protein S24	RPS24	2	30.2	14.856	207300
A0A2I2V294	Anoctamin	ANO10	1	1.8	84.621	613850
A0A5F5XND5	Proline rich coiled-coil 2A	PRRC2A	7	5.9	226.82	197600
A0A2I2V2M0	Adaptor related protein complex 3 subunit delta 1	AP3D1	13	20.9	134.56	337880
A0A2I2V342	Trinucleotide repeat containing adaptor 6B	TNRC6B	6	7.7	192.98	134370
A0A337SIX3	LUC7 like 2, pre-mRNA splicing factor	LUC7L2	4	18.5	46.237	231440
A0A2I2V3I8	Single-stranded DNA-binding protein	SSBP1	1	20	17.415	4112.5
M3X0G7	Filamin A	FLNA	8	12.4	296.31	110400
A0A2I2V3Z0	Ribosomal protein L7	RPL7	13	45.6	29.909	3660800
A0A2I2V429	Replication factor C subunit 2	RFC2	1	13.9	40.165	34409
A0A2I2V483	Transducin beta like 2	TBL2	3	21.2	46.138	84676
A0A2I2V4B9	Nuclear speckle splicing regulatory protein 1	NSRP1	1	5.2	66.441	14561
A0A2I2V4R5	Leucine zipper protein 1	LUZP1	9	17.2	120.27	92792
A0A5F5XQ70	Afadin, adherens junction formation factor	AFDN	1	1	189.1	7286.2
A1XC22	Toll-like receptor 9	TLR7	1	1.3	121.42	167450
M3WFS1	T-complex protein 1 subunit gamma	CCT3	3	28.8	56.442	62688
M3XA70	Ribonucloprotein	SNU13	1	9.4	14.173	11019
A0A2I2V5B0	Spermatosis associated serine rich 2 like	SPATS2L	5	17.7	58.306	74032
M3W2V1	Thioredoxin domain-containing protein	TXN	1	15.3	9.557	80718
A0A5F5XM90	ADP/ATP translocase	SLC25A6	2	35.8	30.156	88806
A0A337RV71	Recombination signal binding protein for immunoglobulin kappa J region	RBPJ	1	10.1	54.175	26578
A0A337RW13	BRI3 binding protein	BRI3BP	1	7.8	27.189	4227.2
A0A337RWB1	Septin	SEPTIN7	1	26	49.475	8799.1
A0A337RWC2	Interleukin enhancer binding factor 2	ILF2	10	30.5	43.062	1115700
A0A337RWN7	Tripartite motif containing 25	TRIM25	2	8	66.766	7512
A0A337RX17	Kinectin 1	KTN1	16	26.1	150.28	430680
A0A337RXD1	Reticulocalbin 1	RCN1	9	40.5	38.82	948950
A0A337RXE8	Heat shock protein family A (Hsp70) member 1B		1	15	68.339	51140
M3VXF8	Polyadenylate-binding protein	PABPC1	10	35.8	58.535	2439000
A0A337RXS7	G protein nucleolar 3 like	GNL3L	3	15.4	60.937	54912
A0A337RYD4	Hippocalcin like 1	HPCAL1	1	10.4	22.285	1318000
A0A337RZ59	Translation elongation factor IF5A C-terminal domain-containing protein		2	13	20.058	12353
A0A337RZN8	Heteroous nuclear ribonucleoprotein U	HNRNPU	13	26.8	90.322	3209000
A0A337S0D5	Legumain	LGMN	1	4.3	41.808	76812
A0A337S0D7	FLII actin remodeling protein	FLII	4	15.2	144.97	43140
A0A337S0L1	Ribosome production factor 2 homolog	SLC16A10	1	14.7	40.216	13197
A0A337S0U0	Hydroxyacyl-CoA dehydrogenase trifunctional multienzyme complex subunit beta	HADHB	2	8.6	48.692	32104
A0A337S0V0	Serine and arginine rich splicing factor 7	SRSF7	2	16.1	25.127	244190
A0A337S262	Insulin like growth factor 2 mRNA binding protein 2	IGF2BP2	6	18	61.783	166700
M3VUR7	RNA helicase	DHX30	5	8.8	129.36	85057
M3WJZ1	Spliceosome associated factor 3, U4/U6 recycling protein	SART3	3	4.5	105.61	6842.3
A0A337S1I6	Microtubule associated protein 1S		1	3.9	101.34	16483
M3XE65	Myosin light chain 12A	MYL12A	1	62.8	19.779	12086
A0A337S238	RNA helicase	DDX47	2	8.4	45.139	31425
A0A337SQX3	Cytoplasmic linker associated protein 1	CLASP1	11	23.3	169.42	244800
A0A337S2D2	Family with sequence similarity 120C	FAM120C	10	12.1	114.97	198490
A0A337S2F4	Heteroous nuclear ribonucleoprotein U like 1	HNRNPUL1	14	22.1	95.814	1612300
A0A337S2G1	Heteroous nuclear ribonucleoprotein D	HNRNPD	5	14.6	51.758	1526600
A0A337S2T6	Tight junction protein 2	TJP2	41	46.9	132.42	6617900
A0A337SNR5	Histone H2A	H2AC12	1	27.6	13.803	120630
A0A337S383	Large ribosomal subunit protein uL14	RPL23	2	36.4	13.072	220130
A0A337S3M0	Cytoskeleton associated protein 5	CKAP5	5	11.8	218.39	27213
A0A337S3P3	Family with sequence similarity 98 member B	FAM98B	3	18	45.723	200620
M3WCS4	Heterogeneous nuclear ribonucleoprotein A1	HNRNPA1	9	52.1	29.386	2717500
M3WMW1	Death inducer-obliterator 1	DIDO1	1	1	128.46	879.33
A0A337S4Q7	SR-related CTD associated factor 8	SCAF8	3	4.1	138.01	44234
A0A337S4T7	AP complex subunit beta	AP2B1	7	15.1	99.778	199980
A0A5F5XCX9	Oxysterol-binding protein	OSBPL11	1	2.8	82.171	7727600
A0A337S574	Histone H2A/H2B/H3 domain-containing protein		3	19	29.059	182040
A0A337S576	La ribonucleoprotein 1, translational regulator	LARP1	9	17.2	123.68	520770
M3X955	Eukaryotic translation initiation factor 3 subunit L	EIF3L	3	14.6	70.705	48965
A0A337S5W7	CCHC-type zinc finger nucleic acid binding protein	CNBP	1	8.5	19.463	6151.1
A0A337S5Y8	Serpin H1	SERPINH1	2	6.2	65.32	30856
A0A337S682	YLP motif containing 1	YLPM1	7	7.7	242.29	213160
A0A337S6G1	Protein argonaute-2	AGO2	3	8.7	93.774	49015
A0A337S6S4	Tropomyosin 3	TPM3	1	30.4	28.829	9873.7
A0A5K1VJR6	Heat shock protein 90 alpha family class A member 1	HSP90AA1	3	21.4	86.586	97596
A0A337S6Z4	Isocitrate dehydrogenase [NAD] subunit, mitochondrial	IDH3B	1	7.7	40.188	5019.4
A0A337S729	Solute carrier family 25 member 11	SLC25A11	2	21.7	34.107	33065
M3XBC9	Small ribosomal subunit protein uS10	RPS20	2	19.3	13.373	139030
A0A337SR88	F-actin-capping protein subunit beta	CAPZB	1	18.4	30.628	6910
A0A337S7J8	DEAD-box helicase 27	DDX27	2	4.8	83.262	60873
A0A337S7P5	Mediator of RNA polymerase II transcription subunit 15	MED15	1	2.5	75.802	4263400
A0A337S7U3	Regulator of chromosome condensation 2	RCC2	1	22	52.28	13891
M3W7M2	RING-type E3 ubiquitin transferase	RC3H2	1	1.3	118	8705.2
A0A337S8G3	Septin	SEPTIN2	1	33	42.523	8746.4
A0A337S8W9	Ribosomal protein lateral stalk subunit P1		2	54.1	10.932	201490
A0A337S8X8	AHNAK nucleoprotein		3	19.8	268.74	179330
A0A337SC18	SEC13 homolog, nuclear pore and COPII coat complex component	SEC13	3	17.1	35.591	77728
M3W0H3	Probable ATP-dependent RNA helicase DDX5	DDX5	14	41	69.147	2423000
A0A337SAM6	Calponin	CNN3	5	42.4	31.354	646860
A0A5F5XEL9	5-3 exoribonuclease	XRN2	1	5.2	99.13	18578
A0A337SBP9	Microtubule actin crosslinking factor 1	MACF1	1	1.3	855.21	9465.3
A0A337SCA3	AP-2 complex subunit mu	AP2M1	3	15.9	49.389	94545
A0A337SCC2	Nucleosome assembly protein 1 like 1	NAP1L1	2	15.1	44.626	52203
A0A337SCD2	Annexin	ANXA2	12	56	38.61	1428100
A0A337SCP5	Large ribosomal subunit protein eL14		4	21.4	22.915	1521000
A0A337SCP7	Small ribosomal subunit protein uS14	RPS29	1	19.6	6.6767	32064
A0A337SCS9	Tyrosine 3-monooxygenase/tryptophan 5-monooxygenase activation protein epsilon	YWHAE	2	15.7	29.174	81867
A0A337SCT1	Small ribosomal subunit protein uS13		1	8.7	16.091	263830
M3WWJ1	Ribosomal protein L36a like	RPL36AL	3	28.3	12.441	88187
A0A337SD08	Translocon-associated protein subunit alpha	SSR1	1	11.8	32.468	33164
A0A337SDJ9	Plectin	PLEC	24	33.6	516	276610
A0A337SDT4	Heterogeneous nuclear ribonucleoprotein C	HNRNPC	7	27.4	33.756	599050
M3VYR4	Histone deacetylase 6	HDAC6	1	1.4	121.55	1440600
A0A337SE26	H1.10 linker histone	H1-10	5	31.5	22.342	744230
A0A337SFK9	RRM domain-containing protein		1	6.4	28.434	12295
A0A5F5XRQ5	Patatin like phospholipase domain containing 7	PNPLA7	1	2.1	142.11	541240
M3W9D5	Galectin	LGALS1	3	37.8	14.748	121660
M3XBH8	Proline, glutamate and leucine rich protein 1	PELP1	3	2.5	130.63	38186
A0A337SEV4	KH-type splicing regulatory protein	KHSRP	2	5.2	73.226	22752
M3W553	G3BP stress granule assembly factor 1	G3BP1	12	58.4	47.528	1077300
A0A337SFQ9	Reticulocalbin 2	RCN2	5	20.8	36.845	139670
A0A337SFW6	Small ribosomal subunit protein mS29	DAP3	1	14.9	39.254	14547
A0A337SGK2	RNA helicase	DHX9	12	20.1	141.3	477630
M3WJD5	Cold-inducible RNA-binding protein	CIRBP	1	8.3	18.049	25893
A0A337SHM2	RNA polymerase-associated protein LEO1	LEO1	3	6.3	67.939	101560
M3WKC8	PCI domain-containing protein 2	PCID2	2	14	41.971	40023
A0A5F5XVX3	MAP7 domain containing 1	MAP7D1	1	8.6	79.995
A0A337SIC4	Vacuolar protein sorting-associated protein 16 homolog	VPS16	1	1.2	78.382	88949
A0A337SID0	Serine and arginine rich splicing factor 2	SRSF2	1	11.3	25.476	76934
Q7YS39	Eukaryotic translation intiation factor 4GI (Fragment)		6	11.1	157.56	143310
A0A337SIM6	Nucleoside diphosphate kinase	NME1	1	7.9	19.917	13613
A0A337SJA7	Calmodulin 2	CALM3	1	15.7	9.3542	21051
A0A337SJF2	Signal recognition particle subunit SRP72	SRP72	1	4.4	67.801	3502000
M3VXM8	Septin	SEPTIN10	1	10.4	52.972	24255
A0A337SJM7	Splicing factor proline and glutamine rich	SFPQ	13	23.1	75.454	5923400
A0A337SJN2	ATP-dependent RNA helicase	DDX1	22	46.9	82.344	2505100
A0A337SJV5	Polypyrimidine tract-binding protein 1	PTBP1	6	25.6	57.165	294870
A0A337SK14	Large ribosomal subunit protein eL33	RPL35A	3	31.8	12.538	94634
A0A337SK28	Family with sequence similarity 120A	FAM120A	7	12	116.96	114710
A0A5F5XFC2	Protein kinase domain-containing protein	CSNK2A1	1	18.4	40.717	7213.2
M3VWS7	Small nuclear ribonucleoprotein Sm D3	SNRPD3	1	8.3	13.142	60152
A0A337SKF9	Myosin VA	MYO5A	23	28.1	215.48	684540
A0A337SMI1	Eukaryotic translation initiation factor 4B	EIF4B	4	20.5	64.74	269100
M3XB66	Zinc finger CCCH-type containing 18	ZC3H18	2	4.9	104.32	29484
A0A337SL18	G kinase anchoring protein 1	GKAP1	1	13.7	35.895	44708
A0A5F5XK75	LSM14A mRNA processing body assembly factor	LSM14A	2	9.7	44.243	24988
A0A337SLX1	ATP binding cassette subfamily F member 1	ABCF1	7	19.1	91.596	231450
A0A5F5Y6A9	LUC7 like 3 pre-mRNA splicing factor	LUC7L3	1	10	51.496	23614
A0A337SMT8	Small ribosomal subunit protein eS19	DMRTC2	5	6.2	72.888	1117100
A0A337SMY0	RRM domain-containing protein	RBM3	2	15.9	24.923	158390
M3WE54	GTP binding protein 1	GTPBP1	1	9.3	72.464	9052.9
M3WTR2	Coiled-coil domain containing 88A	CCDC88A	1	10.2	205.78	18632
A0A337SPL1	Myosin IE	MYO1E	5	15.1	131.62	33473
A0A337SQ19	Thymopoietin	TMPO	3	62.3	75.564	50097
M3W1B2	U2 small nuclear RNA auxiliary factor 1	U2AF1	1	13.3	27.882	19559
A0A337SQI2	Spliceosome associated factor 1, recruiter of U4/U6.U5 tri-snRNP	SART1	6	20.2	90.284	90021
A0A337SQQ5	RBMX like 1	RBMXL1	5	16	52.467	568220
A0A337SQW4	Coagulation factor V	F5	1	0.5	229.74	5881400
M3XCQ1	Heterogeneous nuclear ribonucleoproteins A2/B1	HNRNPA2B1	16	48.2	37.429	5623200
A0A5F5XCH7	BUD23 rRNA methyltransferase and ribosome maturation factor	BUD23	2	14.6	28.486	408310
A0A337SS24	Cold shock domain containing E1	CSDE1	2	8.2	90.568	27511
A0A5F5XP43	KIAA0586	KIAA0586	1	0.9	154.57	561040
A0A5F5XH45	TATA-box binding protein associated factor 15	TAF15	5	18.3	61.761	291360
A0A337STW6	PTPRF interacting protein alpha 1	PPFIA1	2	3.1	118.48	77699
A0A337SU47	Serine/threonine kinase receptor associated protein	STRAP	1	12.9	38.502	15377
A0A337SVF6	High mobility group AT-hook 1	HMGA1	3	32.7	11.676	237230
A0A337SVR2	5-nucleotidase, cytosolic IIIB	NT5C3B	1	7.5	23.714	73473
A0A5F5Y411	Collagen type XVIII alpha 1 chain	COL18A1	1	1.3	131.51	10721
M3WI11	Extended synaptotagmin 3	ESYT3	1	2.8	99.687	749.48
A0A5F5XCL3	Eukaryotic translation initiation factor 5	EIF5	1	4.6	46.596	27473
M3WC43	Eukaryotic translation initiation factor 5B	EIF5B	16	24.4	138.77	758640
M3WDU4	RNA polymerase II-associated factor 1 homolog	PAF1	6	16.5	59.77	168520
A0A5F5XGJ9	YTH domain-containing family protein	YTHDF2	1	9	61.818	62002
A0A5F5XDQ4	U2 snRNP associated SURP domain containing	U2SURP	6	8	113.32	163900
M3W110	Exosome component 8	EXOSC8	1	6.9	30.037	6487.4
A0A5F5XE05	ubiquitinyl hydrolase 1	OTUD4	4	8.6	117.91	56520
A0A5F5XE80	Eukaryotic translation initiation factor 3 subunit E	EIF3E	1	13.2	47.849	17488
M3XG10	Interferon gamma inducible protein 16	IFI16	2	5.3	58.645	18571
M3W7V0	Large ribosomal subunit protein eL20	RPL18A	7	35.4	23.35	914360
M3XBC3	ATP-dependent RNA helicase	EIF4A1	3	17.5	46.153	65820
A0A5F5XIJ2	Complement C3		1	4.4	116.81	184120
M3X0B5	Formin 2	FMN2	1	0.7	152	92091
A0A5F5XFC1	RRM domain-containing protein		2	27.4	31.579	495440
A0A5F5XFC6	Cell division cycle 5 like	CDC5L	4	15.8	84.639	75495
A0A5F5XFD6	NFAT activating protein with ITAM motif 1	NFAM1	1	3.7	27.279	975.93
A0A5F5XFG6	Elongin-A	ELOA	1	6.4	103.75	637300
M3WN19	Acetyltransferase component of pyruvate dehydrogenase complex	DLAT	7	29.4	68.95	285270
A0A5F5XH37	PWP1 homolog, endonuclein	PWP1	3	26.9	49.084	75680
A0A5F5XH54	Phosphodiesterase	PDE4D	1	1.1	84.572	174160
A0A5F5XI03	Exonuclease 3-5 domain containing 2	EXD2	3	10.1	65.909	61608
M3XA11	Transcription factor CP2	TFCP2	1	15	57.071	9436.8
A0A5F5XUX8	LRR binding FLII interacting protein 1	LRRFIP1	5	9.1	93.269	76947
M3WC21	UPF1 RNA helicase and ATPase	UPF1	2	2.5	111.94	15235
A0A5F5XJF6	Large ribosomal subunit protein uL15	RPL27A	4	42.3	12.548	843310
A0A5F5XJP1	MYB binding protein 1a	MYBBP1A	8	16.4	138.95	240690
A0A5F5XJR5	Golgin A3	GOLGA3	1	0.5	153.46	1204200
A0A5F5XKD4	Clathrin heavy chain	CLTC	1	5	187.9	11611
A0A5F5XUR9	Phenylalanine--tRNA ligase beta subunit	FARSB	2	12.4	61.192	27105
A0A5F5XNM5	NOP58 ribonucleoprotein	NOP58	4	20.3	60.841	18509
A0A5F5XNT0	U3 small nucleolar ribonucleoprotein protein MPP10	MPHOSPH10	2	5.7	83.618	19165
A0A5F5XSM0	Zinc finger CCCH-type containing 7B	ZC3H7B	1	2.7	104.6	3324.4
M3XAH8	Protein regulator of cytokinesis 1	PRC1	2	9.8	71.851	25250
M3VVC3	ATP-dependent RNA helicase	DDX18	2	13.1	84.615	137890
A0A5F5XQA5	Probable RNA polymerase II nuclear localization protein SLC7A6OS	SLC7A6OS	1	3.9	40.365	24176
A0A5F5XTQ7	Heteroous nuclear ribonucleoprotein M	HNRNPM	6	29.7	73.664	761760
A0A5F5XQH7	RB binding protein 4, chromatin remodeling factor	RBBP4	1	7.8	46.158	38098
A0A5F5Y6G7	Replication protein A subunit	RPA1	1	32.6	64.449	19958
A0A5F5XR36	AP-3 complex subunit beta	AP3B1	2	6.7	114.88	11431
A0A5F5XR77	Pyruvate kinase	PKM	6	37.9	57.895	216020
A0A5F5XRM5	Dihydropyrimidinase like 5	DPYSL5	1	3.9	61.32	43342000
A0A5F5XSE6	Large ribosomal subunit protein uL29		2	19	13.732	846420
A0A5F5XSQ1	Nestin	NES	2	9.7	189.8	1921.8
A0A5F5XT12	RNA binding motif protein 6	RBM6	10	16.9	119.25	361750
M3WNJ2	DNA-directed RNA polymerase	POLRMT	1	5.5	133.3	18045
A0A5F5XTG6	Catenin alpha 1	CTNNA1	1	14	92.495	17852
M3XB41	Splicing factor 3a subunit 3	SF3A3	1	2.4	58.891	17249
A0A5F5XUH4	TIA1 cytotoxic granule associated RNA binding protein	TIA1	2	12.3	38.748	39640
A0A5F5XUI7	Elastin microfibril interfacer 1	EMILIN1	1	3.2	99.186	26183
A0A5F5Y215	Family with sequence similarity 98 member C	FAM98C	1	3.8	20.07	697160
A0A5F5XVU7	Friend virus susceptibility 1		4	12	40.71	57341
A0A5F5XYG1	Heat shock protein 90 beta family member 1	HSP90B1	1	5.2	85.932	17344
A0A5F5XX53	Myosin IXB	MYO9B	3	10.8	239.39	25714
A0A5F5XXH1	Stress-70 protein, mitochondrial	HSPA9	3	11.4	70.275	50290
M3WLB5	Potassium voltage-gated channel subfamily H member 3	KCNH3	3	11	57.108	51873
A0A5F5XYW8	LIM and SH3 domain protein 1	LASP1	1	5.2	28.124	18073
A0A5F5XZ80	Uncharacterized protein		1	9.9	9.9994	127630000
A0A5F5XZH5	Mitochondrial ribosomal protein S22	MRPS22	1	2.6	48.017	4886.9
M3W8I2	14-3-3 protein theta	YWHAQ	2	33.5	27.764	149460
M3WEU5	Peptidyl-prolyl cis-trans isomerase	PPIL4	4	10	57.163	102380
A0A5F5Y0F0	Transmembrane protein 181	TMEM181	1	8.2	11.513	106240
A0A5F5Y0T6	ADP ribosylation factor GTPase activating protein 1	ARFGAP1	4	32.3	32.1	164270
A0A5F5Y185	Microtubule-associated protein	MAP4	1	24.7	118.43	11071
M3WF14	Uncharacterized protein	RPL10	5	36.9	24.604	501790
A0A5F5Y206	RNA-binding protein FXR1	FXR1	7	36.5	69.635	703510
M3WZ01	Mitogen-activated protein kinase kinase 3	MAP2K3	1	6.3	39.231	26137
A0A5F5Y2E3	Formin homology 2 domain containing 1	FHOD1	1	7.8	127.49	21343
A0A5F5Y3X3	Tubulin beta chain	TUBB2A	1	47.9	48.894	78290
A0A5F5Y742	Nicotinamide-nucleotide adenylyltransferase	NMNAT1	1	6.8	32.248	24532
A0A5F5Y7E1	CDP-diacylglycerol--glycerol-3-phosphate 3-phosphatidyltransferase	PGS1	1	5.7	58.19	77387000
A0A5K1UH56	60S ribosomal protein L21	RPL21	2	28.1	18.565	680420
A9NJ73	Lysozyme (Fragment)		1	9.5	14.266	146390
C6ZLB4	Microtubule-associated protein	MAP4	1	24.3	118.47	862600
K7ZLC6	RING-type E3 ubiquitin transferase	TRIM21	8	24.5	53.504	509200
M3VTY8	Reticulocalbin 3	RCN3	10	39.6	37.721	1657900
M3VU03	Exosome component 10	EXOSC10	2	10.7	101.3	27722
M3VU24	RNA helicase	DDX23	2	7.2	95.597	49887
M3VUF9	Keratin 74	KRT74	1	18.6	61.681	32779
M3VUI2	Eukaryotic translation initiation factor 3 subunit M	EIF3M	1	13.9	42.486	8715.9
M3VUK6	Cell division cycle 73	CDC73	3	8.9	60.576	51554
M3VUP9	CTR9 homolog, Paf1/RNA polymerase II complex component	CTR9	3	10.7	133.46	61950
M3VUS1	Cysteine and glycine rich protein 1	CSRP1	1	6.1	26.501	6574.1
M3VUU4	Microtubule associated serine/threonine kinase 1	MAST1	1	4	53.704	170430
M3VUV4	Myosin light chain 6	MYL6	4	46.6	17.897	155620
M3VV33	SERPINE1 mRNA binding protein 1	SERBP1	11	44.2	44.764	1097600
M3VV36	PHD finger protein 8	PHF8	2	5.4	113.78	42297
M3VV93	Tyrosine--tRNA ligase	YARS1	1	4.9	57.213	6959.6
M3VVB4	TBC1 domain family member 22B	TBC1D22B	1	2.2	68.214	27350
M3VVE9	Dolichyl-diphosphooligosaccharide--protein glycosyltransferase 48 kDa subunit	DDOST	3	15.1	50.741	23503
M3VVF3	Heterochromatin protein 1 binding protein 3	HP1BP3	1	6.3	61.193	9474.9
M3VVM1	Eukaryotic translation elongation factor 2	EEF2	6	22.3	95.323	183570
M3VVN3	non-specific serine/threonine protein kinase	CIT	3	12.9	215.38	28744
M3VVZ2	Serine and arginine rich splicing factor 3	SRSF3	3	25.3	19.977	928180
M3VW27	40S ribosomal protein S25	RPS25	5	29.6	13.742	1839600
M3VW75	Nuclear cap binding protein subunit 1	NCBP1	3	5.4	91.691	63953
M3VW78	ADP/ATP translocase	LOC101095941	3	37.2	32.927	599270
M3VWC7	IK cytokine	IK	6	14.1	65.302	68561
M3VWF5	Developmentally regulated GTP binding protein 1	DRG1	6	31.3	40.542	164650
M3VWG1	Tyrosine 3-monooxygenase/tryptophan 5-monooxygenase activation protein gamma	YWHAG	1	11.1	32.58	257370
M3VWM9	FAU ubiquitin like and ribosomal protein S30 fusion	FAU	1	7.5	14.386	169220
M3VWN3	Staufen double-stranded RNA binding protein 1	STAU1	5	11.3	63.891	68440
M3VWP9	Coatomer subunit beta	COPB2	2	12.2	102.27	15131
M3VX06	SNW domain-containing protein 1	SNW1	3	5.8	65.146	68547
M3VX97	Replication factor C subunit 1	RFC1	1	15.7	127.98	10960
M3VXB7	HBS1-like protein	HBS1L	9	32.4	75.496	105660
M3VXR1	Keratin 10	KRT10	2	32.1	55.77	53739
M3VXV4	Methionine--tRNA ligase, cytoplasmic	MARS1	2	4.9	101	49746
M3VXX5	Glutamate rich WD repeat containing 1	GRWD1	1	6.3	49.327	4792.7
M3VY11	Large ribosomal subunit protein eL30	RPL30	6	58.3	12.793	361790
M3VY56	Serine/arginine-rich splicing factor 1	SRSF1	10	39.9	28.329	831950
M3VY96	DEAH-box helicase 35	DHX35	1	5.1	63.599	8175.8
M3VYD8	Arp2/3 complex 34 kDa subunit	ARPC2	1	21	34.36	14040
M3VYI7	Insulin-like growth factor 2 mRNA-binding protein 1	IGF2BP1	6	22.5	63.465	306350
M3VYQ2	Small ribosomal subunit protein eS6	RPS6	7	26	35.505	2318000
M3VYT1	Glutamyl-prolyl-tRNA synthetase 1	EPRS1	2	8.1	178.35	54374
M3VYX1	RNA transcription, translation and transport factor protein	RTRAF	10	52	28.079	884190
M3VZ17	Small ribosomal subunit protein uS2	RPSA	3	22	32.898	133860
M3VZ89	T-complex protein 1 subunit alpha	TCP1	1	25.7	60.239	65425
M3VZC2	Leukocyte receptor cluster member 8	LENG8	2	10.9	87.618	29045
M3VZK8	Fibrillarin	FBL	5	34.6	33.433	162620
M3VZM3	Upstream binding transcription factor	UBTF	3	8.6	89.334	72602
M3VZQ3	Elongation factor Tu	TUFM	1	10.1	75.25	30837
M3W059	60S ribosomal protein L13	RPL13	9	42.7	24.324	5320500
M3W067	RuvB-like helicase	RUVBL2	2	25.3	51.142	29238
M3W0D7	MAP7 domain containing 3	MAP7D3	1	5.7	96.874	26119
M3W0Z9	Tubulin beta chain	TUBB4B	3	60.7	49.83	2614600
M3W182	Coatomer subunit alpha	COPA	3	14.8	139.3	31560
M3W1E8	Ribosomal protein L23a	RPL23A	6	31.4	17.695	991480
M3W1G9	Bleomycin hydrolase	BLMH	2	5.1	52.433	44141
M3W2F5	Collagen type I alpha 1 chain	COL1A1	1	1.5	138.84	13122
M3W2H5	Calmodulin regulated spectrin associated protein family member 2	CAMSAP2	1	1.7	168.24	5547.1
M3W2I5	Plakophilin 1	PKP1	1	2.1	80.8	51006
M3W2T5	Cortactin	CTTN	18	36.1	60.357	4275800
M3W2W5	Transglutaminase 2	TGM2	14	31.9	77.162	1293500
M3W3C6	Splicing factor 3b subunit 1	SF3B1	8	12.2	145.83	243390
M3W3K4	Prolactin regulatory element-binding protein	PREB	2	18.4	45.925	7278.6
M3W3Y0	Transformer 2 alpha homolog	TRA2A	4	14.6	32.631	68777
M3W3Z6	Eukaryotic translation initiation factor 3 subunit B	EIF3B	5	18.5	97.041	77389
M3W427	Microtubule associated protein 1B	MAP1B	41	29.2	271.09	4675100
M3W441	116 kDa U5 small nuclear ribonucleoprotein component	EFTUD2	1	12.7	109.46	9275.6
M3W4G0	Large ribosomal subunit protein eL28		5	33.6	15.763	491610
M3W4Q3	RNA binding motif protein 27	RBM27	1	9.8	118.47	41683
M3W4R9	Ribosomal protein L3	RPL3	15	40.7	46.052	4472500
M3W520	H1.1 linker histone, cluster member	H1-1	1	19.2	21.805	24614
M3W584	H1.5 linker histone, cluster member	H1-5	3	21.7	22.588	1337800
M3W588	carnitine O-palmitoyltransferase	CPT1C	1	1.5	91.045	809000
M3W593	Cilia- and flagella-associated protein 91	CFAP91	1	1	90.077	175800
M3W5L9	HDGF like 2	HDGFL2	1	2.1	73.988	3616.2
M3W5M8	Pre-mRNA processing factor 8	PRPF8	1	8.1	273.6	9255
M3W5Q7	Eukaryotic translation initiation factor 2 alpha kinase 2	EIF2AK2	3	24.6	60.968	22476
M3W5Z5	protein-synthesizing GTPase		9	39.7	50.548	461340
M3W616	KH RNA binding domain containing, signal transduction associated 1	KHDRBS1	8	26	48.197	7189300
M3W658	Thrombospondin 3	THBS3	2	13	103.95	27424
M3W664	RNA binding motif protein 33	RBM33	2	9.9	126.96	72068
M3W668	Protein disulfide-isomerase	PDIA3	1	5.3	56.859	9114.2
M3W6L9	Arsenite-resistance protein 2	SRRT	2	2.7	100.63	13960
M3W6M1	60S ribosomal protein L6	RPL6	12	44.8	32.618	5512700
M3W6N3	NOP2 nucleolar protein	NOP2	7	13.5	89.581	159840
M3W6N4	DNA helicase	CHD4	3	7.2	217.88	89062
M3W708	LAS1 like ribosome biosis factor	LAS1L	2	4.4	81.614	33338
M3W7A1	Actin alpha 2, smooth muscle	ACTA2	1	60.2	42.009	11370
M3W7A5	Nuclear FMR1 interacting protein 2	NUFIP2	9	27.7	77.325	789370
M3W7D4	ATP-dependent RNA helicase	DDX10	1	6.4	102.27	16131
M3W7N2	RNA binding motif protein 14	RBM14	11	22	69.501	1109600
M3W7Y3	Sulfide quinone oxidoreductase	SQOR	1	9.1	49.823	31065
M3W857	Serine/threonine-protein phosphatase 1 regulatory subunit 10	PPP1R10	1	1.9	100.48	10021
M3W962	Zinc finger CCCH domain-containing protein 15	ZC3H15	3	13.4	48.559	63105
M3W966	Dolichyl-diphosphooligosaccharide--protein glycosyltransferase subunit 1	RPN1	3	28.2	68.518	100650
M3W982	RNA helicase	EIF4A3	1	17.8	46.84	53932
M3W9F0	Protein kinase domain-containing protein	LOC101080954	2	19.8	96.352	5574.9
M3W9K1	Large ribosomal subunit protein P2	RPLP2	7	85.2	11.679	685900
M3W9Y8	Large ribosomal subunit protein uL15/eL18 domain-containing protein	RPL18	5	29.3	21.592	1253700
M3WA00	Cleavage and polyadenylation specificity factor subunit 5	NUDT21	6	29.1	26.24	236680
M3WA17	Very-long-chain (3R)-3-hydroxyacyl-CoA dehydratase	HACD3	2	15.7	43.153	67211
M3WA50	WD40 repeat-containing protein SMU1	SMU1	3	31	57.543	28870
M3WA75	Ribosome assembly factor mrt4	MRTO4	1	9.7	27.273	12363
M3WAA5	RuvB-like helicase	RUVBL1	1	27.9	50.227	7463.1
M3WAB5	Small ribosomal subunit protein uS12	RPS23	2	8.8	23.745	128380
M3WAB9	Serine and arginine rich splicing factor 5	SRSF5	4	25	31.263	104070
M3WAC5	Elongation factor 1-gamma	EEF1G	2	18.8	50.048	58386
M3WAD9	Enhancer of rudimentary homolog	ERH	2	21.2	12.259	402290
M3WAN6	DNA topoisomerase I	TOP1	5	13.3	90.953	168730
M3WAQ4	ATPase family AAA domain containing 3A	ATAD3A	2	17.5	65.773	10802
M3WAY9	Large ribosomal subunit protein uL13	RPL13A	4	26.1	23.445	2233500
M3WAZ1	Small ribosomal subunit protein uS17	RPS11	8	51.3	18.431	1357800
M3WB16	RNA helicase	DHX15	11	22.5	87.4	467260
M3WBC3	Eukaryotic translation initiation factor 3 subunit G	EIF3G	5	29.4	35.567	71171
M3WBH4	Rac GTPase activating protein 1	RACGAP1	1	3.6	74.95	3373.3
M3WBJ5	Splicing factor 3b subunit 3	SF3B3	10	16.4	135.56	290110
M3WBM2	Solute carrier family 25 member 1	SLC25A1	2	16.9	33.732	11200
M3WBS2	FMR1 autosomal homolog 2	FXR2	2	13.5	74.215	118330
M3WBS6	Dynein axonemal heavy chain 2	DNAH2	1	0.5	499.95	225520
M3WCK3	Desmoplakin	DSP	17	6.6	332.93	491980
M3WCP6	Splicing factor 3b subunit 4	SF3B4	1	9	44.371	36894
M3WCX7	Elongation factor 1-beta	EEF1B2	1	12.4	24.835	18604
M3WD17	Large ribosomal subunit protein uL11	RPL12	4	49.1	17.818	1422500
M3WDE2	Pre-mRNA-splicing factor SPF27	BCAS2	1	4.6	29.997	5866.7
M3WDF1	WD repeat domain 61	SKIC8	2	16.1	33.543	37455
M3WDF5	Transformer 2 beta homolog	TRA2B	4	20.1	33.665	211180
M3WDH5	Structural maintenance of chromosomes protein	SMC3	2	13	141.54	46382
M3WDH9	Myosin heavy chain 4	MYH4	1	1.8	222.98	237050
M3WDJ1	Mtr4 exosome RNA helicase	MTREX	1	4.6	117.82	27644
M3WDL6	Small ribosomal subunit protein uS8	RPS15A	3	51.5	14.839	774210
M3WDN7	Eukaryotic translation initiation factor 3 subunit A	EIF3A	7	14.5	161.94	73784
M3WDU7	Ribosomal protein S16	RPS16	7	40.4	16.445	1542100
M3WE11	SCY1 like pseudokinase 1	SCYL1	10	28	92.515	325530
M3WE21	Large ribosomal subunit protein eL38	RPL38	2	32.9	8.2178	131220
M3WEB9	Serine and arginine rich splicing factor 9	SRSF9	2	19	25.604	81754
M3WEF9	Calcium/calmodulin dependent protein kinase II alpha	CAMK2A	3	27.6	22.057	849130
M3WEK8	Pre-mRNA-splicing factor SLU7	SLU7	3	10.8	68.258	62616
M3WES0	Ribosomal protein L26	RPL26	3	22.8	17.258	186670
M3WEV9	Transthyretin	TTR	1	15.8	15.546	142730
M3WEZ9	Kinesin family member 24	KIF24	1	1.8	159.15	17145
M3WF80	U2 snRNP auxiliary factor large subunit	ZNF865	5	7.9	114.77	225800
M3WF98	Cilia and flagella associated protein 43	CFAP43	1	1.7	192.04	1470.8
M3WFK0	Fatty acid synthase	FASN	1	3.1	287.63	4206.3
M3WFR2	Lamin A/C	LMNA	3	56.2	74.059	270240
M3WFT4	78 kDa glucose-regulated protein	HSPA5	10	28.3	72.252	378860
M3WFV3	60S ribosomal protein L36	RPL36	4	30.5	12.254	460390
M3WG15	Splicing factor 3a subunit 1	SF3A1	2	10.1	88.797	51020
M3WG22	Small ribosomal subunit protein uS3	RPS3	13	67.1	26.674	3970700
Q0QEN3	ATP synthase subunit beta (Fragment)	ATP5B	4	37.3	45.225	135570
M3WG89	Tight junction protein 1	TJP1	1	36.5	216.87	54930
M3WGE6	Heteroous nuclear ribonucleoprotein A3	HNRNPA3	9	39.2	39.594	2403400
M3WGE9	Mitogen-activated protein kinase kinase kinase kinase 4	MAP4K4	1	15.6	144.86	11906
M3WGK3	Protein transport protein Sec61 subunit beta	SEC61B	1	10.4	9.9743	2090
M3WGN1	Large ribosomal subunit protein uL6	RPL9	7	40.6	21.863	1024800
M3WGN8	Large ribosomal subunit protein uL4	RPL4	17	39.4	47.317	7455500
M3WH67	Tropomodulin 3	TMOD3	1	28.4	39.569	1838.1
M3WH94	Nucleolar and spindle associated protein 1	NUSAP1	1	4.9	50.248	7206.8
M3WHU2	Aminoacyl tRNA synthetase complex interacting multifunctional protein 1	AIMP1	2	12.5	37.146	59374
M3WHU6	Ribosomal protein	RPL10A	9	45.2	24.831	2216700
M3WIA8	60S ribosomal protein L27	RPL27	4	36	15.798	1101300
M3WIC4	Calcium homeostasis endoplasmic reticulum protein	CHERP	5	6.3	109.26	112500
M3WIF1	ATP binding cassette subfamily F member 2	ABCF2	5	18.9	79.097	195460
M3WIJ6	Cofilin 1	CFL1	2	32.5	18.518	272250
M3WIL1	Splicing factor 3b subunit 2	SF3B2	4	11.7	100.21	118690
M3WIM3	F-actin-capping protein subunit alpha	CAPZA1	1	33.2	32.987	2945
M3WIQ1	60S acidic ribosomal protein P0	RPLP0	11	52.7	34.287	8271000
M3WJ03	Actin related protein 3	ACTR3	1	33.7	47.371	20607
M3WJ82	A-kinase anchoring protein 8	AKAP8	1	1.7	76.252	9068
M3WJ97	Pre-mRNA-processing factor 19	PRPF19	3	20.8	55.15	64520
M3WJI8	Moesin	MSN	8	22.5	67.839	830820
M3WJU8	40S ribosomal protein S26	RPS26	2	31.3	13.015	435920
M3WJZ7	Small ribosomal subunit protein uS4	RPS9	9	39.7	22.591	650510
M3WKI4	Ribosome biogenesis regulatory protein	RRS1	2	18.1	41.163	46607
M3WKR1	NOP56 ribonucleoprotein	NOP56	2	14.7	66.338	55940
M3WLA8	Heteroous nuclear ribonucleoprotein U like 2	HNRNPUL2	13	21.3	84.886	1254200
M3WLD5	Non-POU domain containing octamer binding	NONO	8	29.6	54.103	974080
M3WLG1	FERM, ARH/RhoGEF and pleckstrin domain protein 1	FARP1	1	2.2	117.94	1374.5
M3WLH5	Proliferation-associated 2G4	PA2G4	1	13.7	43.802	9907.4
M3WLP7	Cyclin dependent kinase 1	CDK1	1	10.4	34.079	4328.9
M3WMF9	Ribosomal protein S10	RPS10	4	37	18.898	689720
M3WMH8	Ribosomal RNA-processing protein 8	RRP8	2	5.9	57.042	6634.2
M3WMI8	Heteroous nuclear ribonucleoprotein H2	HNRNPH2	1	29.2	49.279	122590
M3WMR1	60S ribosomal protein L34	RPL34	3	20.5	13.293	577890
M3WN56	Guanine nucleotide-binding protein-like 3	GNL3	1	13.7	62.231	10143
M3WN96	Eukaryotic translation initiation factor 3 subunit C	SPNS1	6	8.7	105.56	130700
M3WNG7	Small nuclear ribonucleoprotein polypeptide A	SNRPA1	3	16.5	28.415	65888
M3WNY6	Chloride intracellular channel protein	CLIC1	1	12.4	27.02	9780
M3WP71	Nuclear export mediator factor	NEMF	5	7.8	122.94	91290
M3WQM6	Insulin like growth factor 2 mRNA binding protein 3	IGF2BP3	2	14.2	63.781	28092
M3WR74	Fatty acid-binding protein, liver	FABP1	1	11	14.204	176540
M3WRA1	T-complex protein 1 subunit delta	CCT4	1	25.6	67.15	17244
M3WRA6	G3BP stress granule assembly factor 2	G3BP2	8	31.7	54.073	345340
M3WRJ9	Transcriptional adapter	TADA2B	1	1.7	48.479	120050
M3WRT2	Large ribosomal subunit protein uL2	RPL8	4	35.8	28.024	2513800
M3WRZ7	Actin beta	ACTB	1	61.1	41.736	42505
M3WS36	Poly(rC) binding protein 1	PCBP1	2	20.8	37.497	129940
M3WSL5	Actin-related protein 2/3 complex subunit 4	ARPC4	2	24.6	21.704	10664
M3WSM7	Histone H4	H4C4	6	53.4	11.367	496090
M3WSR1	Olfactory receptor		1	2.5	36.368	116150
M3WT29	Exoribonuclease 1	ERI1	1	5.2	40.191	32622
M3WUA1	Tuftelin-interacting protein 11	TFIP11	1	2.7	96.48	3645.2
M3WUT2	Family with sequence similarity 98 member A	FAM98A	7	21.8	55.34	683200
M3WV24	Citron rho-interacting serine/threonine kinase	CIT	1	10.6	54.395	6476.6
M3WV31	Semaphorin-3C	SEMA3C	5	13.1	84.896	84462
M3WVC7	Tyrosine 3-monooxygenase/tryptophan 5-monooxygenase activation protein zeta	YWHAZ	4	30.2	27.745	196780
M3WVY3	Nucleolin	NCL	12	21.1	77.523	1550000
M3WWF6	Ubiquitin-ribosomal protein eS31 fusion protein	RPS27A	3	34	17.965	540640
M3WWK8	Midasin	MDN1	1	1.8	629.59	7351.7
M3WWU1	Multifunctional methyltransferase subunit TRM112-like protein	TRMT112	3	25.6	14.215	181080
M3WX80	Eukaryotic translation initiation factor 2 subunit beta	EIF2S2	8	35.1	38.289	771110
M3WXK0	Karyopherin subunit beta 1	KPNB1	1	7.6	97.226	7666.8
M3WXQ4	RNA helicase	DDX6	3	16.8	54.402	102350
M3WY95	RNA helicase	DDX3X	27	52.1	73.243	6507000
M3WYU5	Eukaryotic translation initiation factor 2 subunit 1	EIF2S1	11	48.9	36.036	790110
M3WZB0	ATP synthase subunit alpha	ATP5F1A	5	15.6	59.741	86925
M3X046	DNA replication licensing factor MCM3	MCM3	4	25.6	91.067	73752
M3X0E7	Synaptotagmin binding cytoplasmic RNA interacting protein	SYNCRIP	10	28.6	69.602	1241800
M3X113	DnaJ heat shock protein family (Hsp40) member C21	DNAJC21	2	5.3	61.828	60085
M3X192	DNA topoisomerase 2	TOP2B	2	6.7	182.67	127810
M3X2J1	Voltage dependent anion channel 2	VDAC2	4	21.4	31.592	128230
M3X2M1	HHIP like 1	HHIPL1	6	10.3	86.721	133060
M3X2Q9	Small ribosomal subunit protein eS28	RPS28	1	17.4	7.8409	14411
M3X2R1	Poly [ADP-ribose] polymerase	ZC3HAV1	12	22.1	113.35	438460
M3X302	Ly1 antibody reactive	LYAR	4	25.5	43.171	290630
M3X3G3	YTH domain-containing family protein	YTHDF3	6	21.7	64.442	812910
M3X422	Leucine rich repeat containing 8 VRAC subunit C	LRRC8C	1	3.8	94.929	16094
M3X4M6	Small ribosomal subunit protein uS5	RPS2	8	35.9	30.82	2515300
M3X4W8	Mothers against decapentaplegic homolog	SMAD3	1	7.8	48.08	18299
M3X564	Cell cycle associated protein 1	CAPRIN1	9	14.2	78.275	1304600
M3X596	WD repeat domain 82	WDR82	2	10.2	35.079	18555
M3X5K5	Cerebellar deration related protein 2 like	CDR2L	3	10.6	53.03	23392
M3X5Q2	FUS RNA binding protein	FUS	5	19.8	52.48	9055000
M3X5Q3	Ribosomal protein S5	RPS5	7	45.6	22.876	432670
M3X5Z9	Replication factor C subunit 3	RFC3	1	34	40.556	16286
M3X6G1	Caveolae associated protein 1	CAVIN1	3	15.9	43.365	80137
M3X6G6	Ribosomal protein L15	RPL15	8	41.7	24.146	1578800
M3X7C1	Translocating chain-associated membrane protein	TRAM1	2	10.7	43.102	33121
M3X7Z9	Tubulin beta chain	TUBB	3	57	49.67	921300
M3X8Q9	Zinc finger protein 326	ZNF326	3	8.3	65.981	93394
M3X964	Armadillo repeat containing X-linked 3	ARMCX3	1	6.3	42.601	14018
M3X9K3	Telomerase-binding protein EST1A	SMG6	1	1.1	160.18	4020.5
M3XA23	Importin 7	IPO7	1	10.5	119.52	78367
M3XAB2	Y-box binding protein 1	YBX1	8	49.7	35.924	1821500
M3XAK5	Major vault protein	MVP	5	21.5	99.703	84440
M3XAS2	NKAP domain containing 1	NKAPD1	2	7.8	34.052	42677
M3XB63	Large ribosomal subunit protein eL31	RPL31	1	21.2	13.058	117770
M3XBR2	Heteroous nuclear ribonucleoprotein F	HNRNPF	10	42.3	45.634	1959600
M3XBZ3	Calcium load-activated calcium channel	TMCO1	1	8	21.175	3065
M3XCA7	RNA binding motif protein 15	RBM15	1	2.8	106.35	13236
M3XD27	SRSF protein kinase 1	SRPK1	3	11.2	76.022	74556
M3XD81	DNA helicase	CHD1	2	3.1	190.46	29794
M3XDE1	Mitochondrial ribosomal protein S35	MRPS35	1	7.4	37.024	7852.6
M3XE20	40S ribosomal protein S8	RPS8	9	50	24.205	3397000
M3XE28	Mannosyl-oligosaccharide glucosidase	MOGS	2	11.5	92.24	54027
M3XE38	Activity dependent neuroprotector homeobox	ADNP	3	4.6	123.31	32613
M3XE87	RNA-splicing ligase RtcB homolog	RTCB	12	36.2	55.21	1526100
M3XE89	Splicing factor 45	RBM17	2	8.5	44.919	46484
M3XF13	Protein kinase C	PRKCI	1	11.7	68.248	27356
M3XF32	Hyaluronan mediated motility receptor	HMMR	7	18.3	82.212	255670
M3XF64	Metadherin	MTDH	10	30.1	63.914	916780
M3XF85	Hydroxysteroid 17-beta dehydrogenase 12	HSD17B12	3	32.4	34.215	83192
M3XFB0	Exosome component 9	EXOSC9	1	12.3	29.002	28466
M3XFM0	Ras association domain family member 8	RASSF8	1	9.1	48.244	6014.2
M3XFZ1	Leucine rich repeat containing 59	LRRC59	4	28.4	34.801	340820
Q6BDL3	Ribosomal protein L11 (Fragment)		1	20.9	13.099	450500

## Sheet: p3xFlag-VP2
Protein	Protein Name	Gene Name	Unique peptides VP2-2	Coverage	MolWeight	Intensity
L0ESK9	Major prion protein		1	4.8	27.069	32865
P07412	Hemoglobin subunit beta-A/B	HBB	3	24	15.926	251560
P49064	Albumin	ALB	2	16.3	68.659	4087100
P61246	Small ribosomal subunit protein eS1 (Fragment)	RPS3A	9	53.5	29.586	1093700
P62705	Small ribosomal subunit protein eS4	RPS4X	12	49.4	29.597	2107200
P63275	Small ribosomal subunit protein eS17	RPS17	3	49.6	15.524	107340
Q5XTY7	Large ribosomal subunit protein uL22	RPL17	7	46.7	21.397	1337200
Q66RN5	Elongation factor 1-alpha 1	EEF1A1	10	29.7	50.14	2665100
A0A2I2UGY2	Ribosomal protein L24	RPL24	4	46.3	14.373	834330
G3XEW5	Peptidyl-prolyl cis-trans isomerase		1	5.5	17.87	16812
A0A337S4V3	Glyceraldehyde-3-phosphate dehydrogenase	GAPDH	6	31.8	35.564	436170
A0A0D5ZYC1	Gag-Pol polyprotein	gag-pol	3	6	194.05	120550
M3X1A8	Ig-like domain-containing protein		1	12.3	11.468	470930
A0A2I2U011	Fibronectin	FN1	4	34.4	262.34	7670400
A0A2I2U033	Myosin light chain 9	MYL9	1	62.8	19.827	1262.7
A0A5F5Y6C4	Heteroous nuclear ribonucleoprotein D like	HNRNPDL	11	24.5	40.012	10151000
A0A337SR60	Tropomyosin 3	TPM3	1	36.1	32.95	17140
A0A2I2U093	Large ribosomal subunit protein uL18 C-terminal eukaryotes domain-containing protein		5	37.6	37.221	585210
A0A2I2U0U0	Serine and arginine rich splicing factor 6	SRSF6	6	25.3	39.621	338930
A0A2I2U0Y8	Tumor suppressor candidate 3	TUSC3	1	8.3	33.221	30027
A0A337SED9	RNA binding motif protein 39	RBM39	5	20.3	57.089	145620
A0A2I2U159	RALY heteroous nuclear ribonucleoprotein	RALY	3	10.4	32.101	79891
A0A2I2U188	CAD protein	CAD	9	8.4	243.22	229020
A0A2I2U1C5	Myosin heavy chain 9	MYH9	27	59.9	226.5	1043400
A0A2I2U1K1	40S ribosomal protein S12	RPS12	3	25	14.515	194760
A0A2I2U1Q5	Upstream binding protein 1	UBP1	1	6.6	56.213	13224
A0A2I2U1T9	40S ribosomal protein S27	RPS27	2	29.8	9.461	36122
A0A337S193	T-complex protein 1 subunit theta	CCT8	9	23.1	57.689	700980
A0A2I2U281	Arginine and glutamate rich 1	ARGLU1	2	5.5	33.216	50684
A0A2I2U896	PTPRF interacting protein alpha 2	PPFIA2	2	2.7	131.57	54934
A0A2I2UTR7	EMAP like 4	EML4	1	3.6	100.02	13994
A0A2I2U2V0	FAM111 trypsin like peptidase B	FAM111B	1	4.2	89.467	30375
A0A2I2UET3	Eukaryotic translation initiation factor 4 gamma 3	EIF4G3	1	8.5	146.49	2598.6
A0A2I2U399	DnaJ heat shock protein family (Hsp40) member A1	DNAJA1	3	18.6	44.868	49765
A0A2I2U3C8	Aspartate beta-hydroxylase	ASPH	16	38.7	78.761	821960
A0A2I2U3G0	FOS like 1, AP-1 transcription factor subunit	FOSL1	1	11	29.477	9148.8
M3WFT2	Solute carrier family 25 member 13	SLC25A13	2	11.5	74.443	43839
A0A337RTX3	Poly(rC) binding protein 2	PCBP2	1	18.7	33.8	119070
A0A2I2UQB1	PPFIA binding protein 1	PPFIBP1	2	8.1	112.82	3677.7
A0A2I2U457	Calumenin	CALU	1	52	38.085	261900
A0A2I2U4A9	Small ribosomal subunit protein uS15	RPS13	6	43	17.222	752850
M3W337	Double-stranded RNA-binding protein Staufen homolog 2	STAU2	1	5	55.11	22155
A0A2I2U4V1	AP-2 complex subunit alpha	AP2A1	2	15.5	105.46	30896
A0A2I2U4W2	60S ribosomal protein L7a	RPL7A	15	41.4	29.981	6281900
A0A2I2U5B1	Catenin beta 1	CTNNB1	6	19.2	81.443	176760
A0A2I2U5G5	Pre-mRNA 3-end-processing factor FIP1	FIP1L1	4	13.9	63.399	106340
A0A337SPF1	Ubiquitin associated protein 2 like	UBAP2L	3	3.9	103.68	85840
A0A2I2U5K7	RNA helicase	DDX17	13	38.7	80.252	3052800
A0A2I2U5T1	Purine rich element binding protein B	PURB	2	16.8	32.581	7392.5
A0A2I2U5U2	Kinesin family member 27	KIF27	1	0.5	148.95	1368600
A0A2I2U622	KIAA1522	KIAA1522	1	9.5	107.09	41525
A0A5F5XMF5	Bardet-Biedl syndrome 5 protein homolog	BBS5	1	3.6	35.142	379930
A0A2I2U684	FACT complex subunit SSRP1	TNKS1BP1	1	1.6	81.07	33738
A0A2I2UVE7	Formin like 2	FMNL2	2	7.1	118.7	94800
M3WD08	Kinesin-like protein	KIF23	1	6	98.758	18413
A0A2I2U6G2	RNA helicase	DDX39B	1	6.8	49.005	20053
A0A2I2U6H1	ELAV-like protein	ELAVL1	2	7.4	36.212	94093
M3W8S0	Ezrin	EZR	2	13.5	69.335	40934
A0A2I2U6Z1	Ribosomal protein L32	RPL32	4	34.9	17.356	148670
A0A2I2U770	Kinesin-like protein	KIF2A	2	7.9	79.9	43678
A0A2I2U7A9	RNA binding motif protein 4	RBM4	1	33.2	40.39	161310
A0A5F5XDQ3	Actinin alpha 1	ACTN1	2	21.1	102.65	60994
A0A5F5XLS5	Fascin	FSCN1	1	8.1	49.302	8014.6
A0A2I2U7S9	LUC7 like	LUC7L	3	19.4	43.669	80007
A0A2I2U7X4	Histidine kinase/HSP90-like ATPase domain-containing protein	HSP90AB1	7	28.2	79.41	716930
A0A5F5XMP5	Adenosine deaminase RNA specific	ADAR	3	7.3	100.26	50228
A0A2I2U8E3	Cytoskeleton associated protein 4	CKAP4	27	54.6	64.525	3461300
A0A2I2UQY9	Splicing factor 1	SF1	2	3.9	68.632	60293
A0A2I2UL84	Vimentin	VIM	10	61	52.251	455630
A0A2I2U8X8	SRP receptor subunit alpha		3	23.6	56.308	20084
A0A2I2U902	Ribosomal protein L19	RPL19	5	19.4	26.865	1268300
A0A2I2U915	Signal recognition particle receptor subunit beta	SRPRB	3	24.3	32.61	66738
A0A2I2U9J6	Myosin IC	MYO1C	32	45.4	119.1	2202600
A0A2I2U9R0	Semaphorin 3A	SEMA3A	8	18.2	86.344	193460
A0A2I2U9S3	Aly/REF export factor	ALYREF	4	26.6	27.52	206490
A0A2I2U9W7	Eukaryotic translation initiation factor 4E family member 2	EIF4E2	2	13.9	28.305	23177
A0A2I2ULF4	Solute carrier family 25 member 12	SLC25A12	7	16.9	70.984	237590
A0A5F5Y1I2	Structural maintenance of chromosomes protein	SMC4	5	11.3	136.19	115460
M3WQF1	IST1 homolog	IST1	1	3	36.459	13752
A0A2I2UAS5	Ribosomal protein L37a	RPL37A	1	38.2	7.624	92009
A0A2I2UAT5	Tubulin beta chain	TUBB6	4	48.2	49.943	296310
A0A2I2V003	Cytoplasmic linker associated protein 2	CLASP2	2	9	141.02	31140
A0A2I2UBN8	Junction plakoglobin	JUP	4	12.4	81.67	166150
A0A2I2UBP3	Mitogen-activated protein kinase kinase kinase kinase 4	MAP4K4	1	16	151.03	143000
M3WBG7	Formin like 3	FMNL3	3	12.8	111.11	201290
A0A2I2UC97	Calumenin	CALU	5	60.7	38.02	5954800
A0A5F5XJ83	Leucine rich repeats and calponin homology domain containing 4	LRCH4	1	11.7	70.74	4593.5
A0A2I2UCK4	DNA replication licensing factor MCM5	MCM5	4	18.5	81.819	57994
A0A2I2UCN5	glutamine--tRNA ligase	QARS1	2	4.8	87.619	28555
A0A2I2UCU6	UDP-N-acetylglucosamine--peptide N-acetylglucosaminyltransferase 110 kDa subunit	OGT	2	7.6	116.92	32987
A0A2I2UCV2	Paraspeckle component 1	PSPC1	3	15.9	45.507	82686
A0A337SIA8	Extended synaptotagmin 2	ESYT2	6	13.9	91.204	106410
M3WCE5	Centrosomal protein 55	CEP55	1	7.3	49.838	837.28
M3W9U6	Lysine--tRNA ligase	KARS1	1	5.7	67.975	24502
A0A2I2UD94	Thyroid hormone receptor associated protein 3	THRAP3	12	21.8	108.88	625120
A0A2I2UDB2	A-kinase anchoring protein 8 like	AKAP8L	6	11.2	72.044	199270
M3WE07	Ubiquitin carboxyl-terminal hydrolase 10	USP10	2	13.4	102.46	37551
A0A2I2UDL5	Ataxin 2 like	ATXN2L	4	11.8	119.61	234440
A0A2I2UDN6	Filamin C	FLNC	5	11	287.25	63640
A0A2I2UDP1	AKT1 substrate 1	AKT1S1	1	4.7	29.35	9746.2
A0A2I2UDQ5	Heterogeneous nuclear ribonucleoprotein H3	HNRNPH3	10	57.5	36.926	8194600
M3WST7	BUB3 mitotic checkpoint protein	BUB3	3	13.4	37.154	167350
A0A5F5XM73	Ring finger protein 213	RNF213	2	1.5	591.17	14839
M3WI80	AP-2 complex subunit alpha	AP2A2	9	25.1	103.77	375510
M3W1P3	Sortilin related VPS10 domain containing receptor 1	SORCS1	1	1.4	106.41	429120
A0A2I2UEY8	40S ribosomal protein S27	RPS27L	1	29.8	9.4771	96134
A0A2I2UEY9	Myosin IB	MYO1B	17	37.9	128.46	721320
A0A2I2UF52	Ribosome biogenesis protein BRX1 homolog	BRIX1	2	8.8	41.32	8721.1
A0A5F5Y4G0	Serine/arginine repetitive matrix 2	SRRM2	1	2.5	293.51	1574200
Q9XSY6	HnRNP A/B related protein (Fragment)		4	16.8	29.899	398010
A0A2I2UFR7	Heteroous nuclear ribonucleoprotein R	HNRNPR	7	24.3	70.942	419350
A0A2I2UG62	Pleckstrin homology like domain family B member 2	PHLDB2	1	5.6	86.053	24393
M3VZ97	Cleavage and polyadenylation specificity factor subunit 6	CPSF6	2	7.4	59.239	182250
A0A5F5XP21	Spectrin beta chain	SPTBN1	2	2.8	249.82	4511600
M3X5N8	Dedicator of cytokinesis 7	DOCK7	27	42.2	239.52	809120
A0A2I2UGM3	Chromosome 1 open reading frame 68	C1orf68	1	3.2	26.433	86262
A0A2I2UGM8	BAG cochaperone 4	BAG4	3	10.2	45.594	219370
A0A5F5XQP1	Sodium/potassium-transporting ATPase subunit alpha	ATP1A4	1	1.9	103.63	22861
M3W9U8	ADP ribosylation factor GTPase activating protein 3	ARFGAP3	2	37	51.938	3708.1
A0A2I2UHB4	Tight junction protein 1	TJP1	3	41.9	199.23	10277000
A0A2I2V1B5	RNA binding protein fox-1 homolog 1	RBFOX1	1	4.1	40.025	30827
A0A2I2V3W3	Pleckstrin homology like domain family B member 1	PHLDB1	2	4.3	148.87	11077
A0A2I2V446	LIM and senescent cell antigen-like-containing domain protein	LIMS1	1	3.7	37.278	33501
A0A2I2UI32	Heterogeneous nuclear ribonucleoprotein K	HNRNPK	13	40.8	48.51	5083800
A0A337S3P5	Ankyrin repeat and SOCS box containing 8	ASB8	1	22.7	7.5507	196790
A0A2I2UID1	U5 small nuclear ribonucleoprotein 200 kDa helicase	SNRNP200	3	12	244.52	66633
A0A2I2UIG8	Zinc finger protein 207	ZNF207	2	6.9	50.69	66640
A0A2I2UIN5	DnaJ heat shock protein family (Hsp40) member C13	DNAJC13	14	12.3	252.9	162270
A0A2I2UIY1	LIM domain 7	LMO7	2	26.3	157.96	18031
M3W821	Anillin, actin binding protein	ANLN	2	12.5	120.03	18300
A0A2I2UJ00	Heteroous nuclear ribonucleoprotein L	HNRNPL	5	18	64.075	123420
A0A2I2UJ42	DNA polymerase delta interacting protein 3	POLDIP3	2	19.1	42.958	83121
A0A337SDX5	Sterile alpha motif domain containing 4A	SAMD4A	1	13.8	69.945	5278.7
A0A2I2UJB3	Radixin	RDX	3	15.9	71.058	108200
A0A5F5Y3R3	SRSF protein kinase 2	SRPK2	7	23.3	73.327	396660
A0A5F5XT90	Capping protein regulator and myosin 1 linker 1	CARMIL1	1	1.4	140.67	916370
A0A5F5XZN9	Myosin heavy chain 10	MYH10	2	44.1	232.27	3704.4
M3W3Q4	Pre-mRNA processing factor 40 homolog A	PRPF40A	1	4.1	99.954	14120
A0A2I2UK87	Plakophilin 4	PKP4	12	18.3	127.24	324110
M3VWI2	Uveal autoantigen with coiled-coil domains and ankyrin repeats	UACA	5	15	161.48	22266
A0A2I2ULA8	Nuclear mitotic apparatus protein 1	NUMA1	1	3.6	236.81	28355
A0A2I2ULY0	pyrroline-5-carboxylate reductase	PYCR2	1	9.3	25.871	5428.3
A0A5F5XQZ8	Rho guanine nucleotide exchange factor 2	ARHGEF2	5	10.9	110.44	94054
M3WEG0	Ribosome binding protein 1	RRBP1	21	24	164.11	1167100
M3WDA8	High density lipoprotein binding protein	HDLBP	1	6.8	138.45	10349
M3W984	Dihydropyrimidinase like 3	DPYSL3	2	10.3	61.25	240050
A0A2I2UMK4	Small nuclear ribonucleoprotein E	SNRPE	1	12	10.803	23278
A0A5F5XMC4	non-specific protein-tyrosine kinase	PTK2	3	6.6	113.94	30500
A0A2I2UMR7	Serpin family B member 12	SERPINB12	2	5.9	48.35	82095
A0A337S4H4	RAB1A, member RAS onco family	RAB1A	1	8.5	13.903	9434.8
A0A2I2UN91	Structural maintenance of chromosomes 2	SMC2	8	17.5	130.42	45046
A0A2I2UNE5	DNA primase	PRIM1	1	42.3	49.464	1141.3
A0A2I2UNG3	Ribosomal protein L22	RPL22	3	30.5	14.759	760130
M3VZ67	Casein kinase 1 epsilon	CSNK1E	1	8.4	36.088	12413
M3WTM2	MAGE family member D2	MAGED2	5	21.5	63.072	86112
M3WXZ5	Cyclin dependent kinase 17	CDK17	1	5.3	58.386	10431
A0A337SM14	non-specific serine/threonine protein kinase	MARK2	1	9.6	79.352	31291
A0A2I2UP64	LY6/PLAUR domain containing 6B	LYPD6B	1	9.3	20.705	1024600
A0A337SJN5	Eukaryotic translation initiation factor 3 subunit J	EIF3J	2	11.4	22.829	88882
A0A2I2UPI8	MAGE domain-containing protein		6	12.4	87.91	329160
A0A2I2UPW3	Serine and arginine rich splicing factor 10	SRSF10	3	37.6	20.117	134980
A0A2I2UQ30	LSM12 homolog	LSM12	1	34.9	21.701	22750
A0A2I2UQ45	Thymopoietin	TMPO	1	39	42.803	17375
M3XB57	A-kinase anchoring protein 13	AKAP13	2	6.5	159.34	27572
A0A2I2UQN3	IQ motif containing GTPase activating protein 1	IQGAP1	25	35.7	188.88	864730
M3VZ50	Lipoxygenase homology PLAT domains 1	LOXHD1	1	0.8	235.84	74257
M3VW18	Eukaryotic translation initiation factor 3 subunit D	EIF3D	3	12.6	63.96	102870
A0A337S5W0	Dolichyl-diphosphooligosaccharide--protein glycosyltransferase subunit 2	RPN2	3	16.6	67.548	67769
A0A337SJP8	Coiled-coil domain containing 18	CCDC18	1	1.5	151.62	37086
A0A2I2UR80	Prohibitin	PHB2	2	18.7	29.77	23804
M3XG49	Protein transport protein sec16	SEC16A	21	16.7	245.69	1746400
A0A5F5XI21	Scaffold attachment factor B	SAFB	4	17.4	95.596	115310
A0A2I2URJ9	RNA binding motif protein 4B	RBM4B	3	46	40.056	1367900
A0A2I2URL1	ADP/ATP translocase	SLC25A4	3	28.9	32.884	46292
A0A5F5XIP5	RAS protein activator like 2	RASAL2	2	7.5	165.02	40375
A0A2I2URV0	MAGE domain-containing protein	LOC111558733	3	11.8	81.784	41516
A0A2I2US80	Eukaryotic translation initiation factor 3 subunit F	EIF3F	1	8.7	38.554	42152
A0A2I2US82	Fatty acyl-CoA reductase	FAR1	1	9.5	59.36	13280
A0A337SLP0	Histone H2B	H2BC10	3	41.6	13.775	834210
A0A2I2USK4	Zinc finger CCCH-type containing 4	ZC3H4	1	3.6	127.71	11505
A0A337SS16	phosphopyruvate hydratase	ENO1	5	17.6	45.701	221870
A0A2I2UTK4	EWS RNA binding protein 1	EWSR1	4	10.8	62.478	908430
A0A2I2UTM3	Poly [ADP-ribose] polymerase	PARP1	2	15.7	105.39	18840
A0A2I2UTS3	Small ribosomal subunit protein mS39	PTCD3	1	1.9	78.442	22771
A0A2I2UTZ9	Protein-arginine deiminase	PADI4	1	5	74.416	10141
A0A2I2UU04	Caveolae associated protein 3	CAVIN3	1	5.7	27.56	20062
A0A2I2UUL6	Proline rich coiled-coil 2C	PRRC2C	5	8.5	304.28	156810
A0A2I2UUL7	Polyadenylate-binding protein	PABPC4	7	25.2	72.276	112420
A0A2I2UUV9	Solute carrier family 25 member 3	SLC25A3	4	21.8	39.928	636610
A0A5F5XQT5	Interleukin enhancer binding factor 3	ILF3	13	24.2	74.664	1391000
A0A2I2UV27	Transcription factor 12	TCF12	2	5.6	48.147	19638
A0A2I2UVB4	Y-box binding protein 3	YBX3	3	29	30.768	91862
A0A2I2UVC4	Polyhomeotic homolog 2	PHC2	1	1.6	86.875	16601
A0A337SGM6	Centrosomal protein 170	CEP170	4	5.1	163.76	62727
M3WER4	Tubulin alpha chain	TUBA1A	1	56.8	50.151	9141400
A0A337SP73	Cleavage and polyadenylation specific factor 7	CPSF7	3	10.7	47.349	107180
M3W7J0	Rap guanine nucleotide exchange factor 2	RAPGEF2	1	4.3	167.24	11097
A0A5F5XRN8	Microtubule crosslinking factor 1	MTCL1	3	2.9	197.64	30939
M3WF02	DNA-dependent protein kinase catalytic subunit	PRKDC	1	1	464.21	1581.6
A0A2I2V2Q9	Small ribosomal subunit protein uS13		4	37.1	17.619	662920
M3XEB2	Paired related homeobox 1	PRRX1	1	13	25.509	20582
M3VV78	Serine and arginine repetitive matrix 1	SRRM1	3	8.7	102.45	34817
A0A2I2UXE4	Heteroous nuclear ribonucleoprotein H1	HNRNPH1	8	45.9	49.229	8518200
A0A2I2UXI8	Sorting nexin	SNX9	6	15.6	63.275	276760
A0A2I2UY31	Matrin 3	MATR3	15	25.6	94.771	2132200
A0A2I2UY38	Ribosomal protein L39	RPL39	1	19.6	6.4066	19934
A0A2I2V4P1	Dynein light chain	DYNLL2	1	12.4	10.35	5685.4
A0A2I2UYH7	BCL2 associated transcription factor 1	BCLAF1	3	13.5	106.07	132760
A0A2I2UYS1	Glyceraldehyde 3-phosphate dehydrogenase NAD(P) binding domain-containing protein		1	5.8	26.073	33161
A0A5F5XLC4	FKBP prolyl isomerase family member 15	FKBP15	3	6.4	137.81	44129
A0A2I2UZ44	Catenin delta 1	CTNND1	19	29	104.81	1010900
A0A2I2UZE5	Peroxiredoxin-1	PRDX1	2	23.1	25.522	118210
A0A2I2UZI7	Leucine rich repeats and calponin homology domain containing 2	LRCH2	4	16.8	82.626	36183
A0A2I2UZM2	Heat shock protein family A (Hsp70) member 8	HSPA8	16	40	73.325	3822500
A0A2I2V051	Calponin	CNN2	3	17.9	33.259	169820
A0A2I2V053	Small nuclear ribonucleoprotein-associated protein	SNRPB	1	6.5	23.656	46048
A0A5F5XJT1	Fragile X messenger ribonucleoprotein 1	FMR1	1	11.2	66.448	6795.7
A0A5F5XJN5	Serine/threonine kinase 31	STK31	1	0.7	109.59	118110
A0A2I2V0R8	RNA binding motif protein 10	RBM10	8	12.1	94.282	347000
A0A2I2V0T7	Large ribosomal subunit protein eL31	RPL31	2	23.8	15.148	1000200
M3X673	Nucleophosmin	NPM1	5	36.4	32.619	945150
A0A2I2V1N2	RNA helicase	DDX21	5	11.5	87.086	117200
M3X2E6	Serine/threonine-protein phosphatase	PPP2CB	1	3.6	35.575	10044
A0A5F5Y3L1	40S ribosomal protein S24	RPS24	3	30.2	14.856	122270
A0A5F5XSJ8	MICOS complex subunit MIC60	IMMT	2	11.6	75.577	23975
A0A2I2V294	Anoctamin	ANO10	1	1.8	84.621	656330
A0A5F5XND5	Proline rich coiled-coil 2A	PRRC2A	6	5.9	226.82	131110
A0A2I2V2M0	Adaptor related protein complex 3 subunit delta 1	AP3D1	8	20.9	134.56	324160
A0A2I2V342	Trinucleotide repeat containing adaptor 6B	TNRC6B	9	7.7	192.98	141860
A0A337SIX3	LUC7 like 2, pre-mRNA splicing factor	LUC7L2	3	18.5	46.237	248630
M3VW56	Pre-mRNA-processing factor 6	PRPF6	1	7.7	106.63	10627
M3X0G7	Filamin A	FLNA	10	12.4	296.31	224170
A0A2I2V3Z0	Ribosomal protein L7	RPL7	13	45.6	29.909	4001900
A0A2I2V429	Replication factor C subunit 2	RFC2	1	13.9	40.165	13468
A0A2I2V483	Transducin beta like 2	TBL2	4	21.2	46.138	98199
A0A337SRN8	MYC associated zinc finger protein	MAZ	1	13.9	17.834	7801000
A0A2I2V4B9	Nuclear speckle splicing regulatory protein 1	NSRP1	1	5.2	66.441	43523
M3WGU5	DnaJ heat shock protein family (Hsp40) member A3	DNAJA3	1	3.5	49.14	841.32
A0A2I2V4R5	Leucine zipper protein 1	LUZP1	6	17.2	120.27	94475
A0A5F5XQ70	Afadin, adherens junction formation factor	AFDN	1	1	189.1	10338
A1XC22	Toll-like receptor 9	TLR7	1	1.3	121.42	49975
A0A2I2V501	tRNA (uracil(54)-C(5))-methyltransferase	TRMT2A	1	7.2	39.551	4082.9
M3WFS1	T-complex protein 1 subunit gamma	CCT3	13	28.8	56.442	962310
M3XA70	Ribonucloprotein	SNU13	1	9.4	14.173	10746
A0A2I2V5B0	Spermatosis associated serine rich 2 like	SPATS2L	5	17.7	58.306	69562
M3W2V1	Thioredoxin domain-containing protein	TXN	1	15.3	9.557	61307
A0A5F5XM90	ADP/ATP translocase	SLC25A6	2	35.8	30.156	334400
A0A337RV71	Recombination signal binding protein for immunoglobulin kappa J region	RBPJ	2	10.1	54.175	16994
A0A337RWB1	Septin	SEPTIN7	4	26	49.475	57047
A0A337RWC2	Interleukin enhancer binding factor 2	ILF2	10	30.5	43.062	1116400
A0A337RWN7	Tripartite motif containing 25	TRIM25	1	8	66.766	8845.2
A0A337RX17	Kinectin 1	KTN1	17	26.1	150.28	651360
A0A337RXD1	Reticulocalbin 1	RCN1	11	40.5	38.82	1625900
A0A337RXE8	Heat shock protein family A (Hsp70) member 1B		3	15	68.339	110590
M3VXF8	Polyadenylate-binding protein	PABPC1	9	35.8	58.535	1342700
A0A337RXS7	G protein nucleolar 3 like	GNL3L	3	15.4	60.937	41881
A0A337SM89	Replication factor C subunit 4	RFC4	3	33.1	36.856	3936.5
A0A337RYD4	Hippocalcin like 1	HPCAL1	1	10.4	22.285	1236800
A0A337RZ59	Translation elongation factor IF5A C-terminal domain-containing protein		1	13	20.058	17352
A0A337RZN8	Heteroous nuclear ribonucleoprotein U	HNRNPU	17	26.8	90.322	2945000
A0A337S0D5	Legumain	LGMN	1	4.3	41.808	108760
A0A337S0D7	FLII actin remodeling protein	FLII	5	15.2	144.97	47442
A0A337S0L1	Ribosome production factor 2 homolog	SLC16A10	1	14.7	40.216	9095
A0A337S0U0	Hydroxyacyl-CoA dehydrogenase trifunctional multienzyme complex subunit beta	HADHB	3	8.6	48.692	36302
A0A337S0V0	Serine and arginine rich splicing factor 7	SRSF7	2	16.1	25.127	125000
A0A337S262	Insulin like growth factor 2 mRNA binding protein 2	IGF2BP2	5	18	61.783	159800
M3VUR7	RNA helicase	DHX30	4	8.8	129.36	55249
M3WJZ1	Spliceosome associated factor 3, U4/U6 recycling protein	SART3	1	4.5	105.61	13003
A0A337S1I6	Microtubule associated protein 1S		2	3.9	101.34	13408
A0A337S210	Transportin 1	TNPO1	1	11.7	102.35	14968
A0A337S238	RNA helicase	DDX47	1	8.4	45.139	18568
A0A337SQX3	Cytoplasmic linker associated protein 1	CLASP1	7	23.3	169.42	170180
A0A337S2D2	Family with sequence similarity 120C	FAM120C	7	12.1	114.97	225160
A0A337S2F4	Heteroous nuclear ribonucleoprotein U like 1	HNRNPUL1	14	22.1	95.814	1845800
A0A337S2G1	Heteroous nuclear ribonucleoprotein D	HNRNPD	5	14.6	51.758	1951500
A0A337S2T6	Tight junction protein 2	TJP2	41	46.9	132.42	8654000
A0A337SNR5	Histone H2A	H2AC12	1	27.6	13.803	182410
A0A5F5XFJ7	IKBKB interacting protein	IKBIP	1	19.7	42.773	48628
A0A337S383	Large ribosomal subunit protein uL14	RPL23	2	36.4	13.072	226830
A0A337S3L3	Phenylalanine--tRNA ligase alpha subunit	FARSA	1	8.2	53.949	39998
A0A337S3M0	Cytoskeleton associated protein 5	CKAP5	4	11.8	218.39	27836
A0A337S3P3	Family with sequence similarity 98 member B	FAM98B	3	18	45.723	177510
A0A337S3W1	IKBKB interacting protein	IKBIP	2	22.9	46.58	63982
M3WCS4	Heterogeneous nuclear ribonucleoprotein A1	HNRNPA1	9	52.1	29.386	2509900
A0A337S4Q7	SR-related CTD associated factor 8	SCAF8	4	4.1	138.01	51814
A0A337S4T7	AP complex subunit beta	AP2B1	8	15.1	99.778	250740
A0A5F5XCX9	Oxysterol-binding protein	OSBPL11	1	2.8	82.171	15716000
A0A337S574	Histone H2A/H2B/H3 domain-containing protein		3	19	29.059	140670
A0A337S576	La ribonucleoprotein 1, translational regulator	LARP1	5	17.2	123.68	349440
M3X955	Eukaryotic translation initiation factor 3 subunit L	EIF3L	3	14.6	70.705	48643
A0A337S5Y8	Serpin H1	SERPINH1	1	6.2	65.32	29316
A0A337S612	Polypeptide N-acetylgalactosaminyltransferase	GALNT16	1	2.5	58.102	9323
A0A337S682	YLP motif containing 1	YLPM1	11	7.7	242.29	279980
A0A337S6G1	Protein argonaute-2	AGO2	4	8.7	93.774	42824
A0A337S6L0	U1 small nuclear ribonucleoprotein 70 kDa	SNRNP70	1	6.8	50.484	18167
M3W7P5	Condensin-2 complex subunit D3	NCAPD3	1	2.5	159.55	4921.6
A0A5K1VJR6	Heat shock protein 90 alpha family class A member 1	HSP90AA1	4	21.4	86.586	141270
A0A337S6Z4	Isocitrate dehydrogenase [NAD] subunit, mitochondrial	IDH3B	1	7.7	40.188	8291.8
A0A337S729	Solute carrier family 25 member 11	SLC25A11	4	21.7	34.107	121310
M3XBC9	Small ribosomal subunit protein uS10	RPS20	2	19.3	13.373	125260
A0A337SR88	F-actin-capping protein subunit beta	CAPZB	1	18.4	30.628	7149
A0A337S7J8	DEAD-box helicase 27	DDX27	1	4.8	83.262	32482
A0A337S7P5	Mediator of RNA polymerase II transcription subunit 15	MED15	1	2.5	75.802	5422600
A0A337S7U3	Regulator of chromosome condensation 2	RCC2	2	22	52.28	24768
A0A337S870	GULP PTB domain containing engulfment adaptor 1	GULP1	1	7.5	22.51	12194
M3W7M2	RING-type E3 ubiquitin transferase	RC3H2	1	1.3	118	10038
A0A337S8G3	Septin	SEPTIN2	5	33	42.523	45804
A0A337S8W9	Ribosomal protein lateral stalk subunit P1		1	54.1	10.932	229600
A0A337S8X8	AHNAK nucleoprotein		2	19.8	268.74	214690
A0A337SC18	SEC13 homolog, nuclear pore and COPII coat complex component	SEC13	2	17.1	35.591	97788
A0A5F5XKQ0	PH domain-containing protein		3	13.1	80.16	25771
M3W0H3	Probable ATP-dependent RNA helicase DDX5	DDX5	13	41	69.147	2586600
A0A337SAM6	Calponin	CNN3	7	42.4	31.354	1428600
A0A5F5XEL9	5-3 exoribonuclease	XRN2	1	5.2	99.13	21233
A0A337SCA3	AP-2 complex subunit mu	AP2M1	3	15.9	49.389	86348
A0A337SCD2	Annexin	ANXA2	13	56	38.61	1349900
A0A5F5XTA9	CWF19 like cell cycle control factor 2	CWF19L2	1	8.9	99.195	37362
A0A337SCP5	Large ribosomal subunit protein eL14		3	21.4	22.915	848210
A0A337SCP7	Small ribosomal subunit protein uS14	RPS29	1	19.6	6.6767	20824
A0A337SCS9	Tyrosine 3-monooxygenase/tryptophan 5-monooxygenase activation protein epsilon	YWHAE	2	15.7	29.174	64902
A0A337SCT1	Small ribosomal subunit protein uS13		1	8.7	16.091	121750
M3WWJ1	Ribosomal protein L36a like	RPL36AL	2	28.3	12.441	73180
A0A337SD08	Translocon-associated protein subunit alpha	SSR1	2	11.8	32.468	36952
A0A337SDJ9	Plectin	PLEC	40	33.6	516	1000700
A0A337SDT4	Heterogeneous nuclear ribonucleoprotein C	HNRNPC	8	27.4	33.756	841410
M3VYR4	Histone deacetylase 6	HDAC6	1	1.4	121.55	597560
A0A5F5XIM0	Zinc finger C2HC-type containing 1A	ZC2HC1A	1	7.1	32.052	7294.1
A0A337SE26	H1.10 linker histone	H1-10	5	31.5	22.342	557150
A0A337SFK9	RRM domain-containing protein		1	6.4	28.434	15597
A0A5F5XRQ5	Patatin like phospholipase domain containing 7	PNPLA7	1	2.1	142.11	164310
M3W9D5	Galectin	LGALS1	4	37.8	14.748	108590
A0A337SEV4	KH-type splicing regulatory protein	KHSRP	2	5.2	73.226	69259
M3W553	G3BP stress granule assembly factor 1	G3BP1	9	58.4	47.528	440720
A0A337SFQ9	Reticulocalbin 2	RCN2	5	20.8	36.845	150710
A0A337SFW6	Small ribosomal subunit protein mS29	DAP3	2	14.9	39.254	22908
A0A337SG68	Heat shock protein 105 kDa	HSPH1	1	5.2	92.145	19152
A0A337SGK2	RNA helicase	DHX9	14	20.1	141.3	523290
M3WJD5	Cold-inducible RNA-binding protein	CIRBP	1	8.3	18.049	13324
A0A337SHM2	RNA polymerase-associated protein LEO1	LEO1	3	6.3	67.939	210560
M3WKC8	PCI domain-containing protein 2	PCID2	2	14	41.971	53094
A0A5F5XVX3	MAP7 domain containing 1	MAP7D1	1	8.6	79.995
A0A337SID0	Serine and arginine rich splicing factor 2	SRSF2	1	11.3	25.476	73608
Q7YS39	Eukaryotic translation intiation factor 4GI (Fragment)		7	11.1	157.56	112370
A0A337SIM6	Nucleoside diphosphate kinase	NME1	1	7.9	19.917	22882
A0A337SIP1	Cell cycle and apoptosis regulator 2	CCAR2	1	1.6	94.595	5416.8
M3WTR5	5-3 exoribonuclease 1	XRN1	1	3.2	192.9	23458
A0A337SVM9	Poly(U)-binding-splicing factor PUF60	PUF60	2	7.7	57.144	26785
A0A337SJA7	Calmodulin 2	CALM3	1	15.7	9.3542	8001.3
M3VXM8	Septin	SEPTIN10	1	10.4	52.972	19174
A0A337SJM7	Splicing factor proline and glutamine rich	SFPQ	11	23.1	75.454	2148700
A0A337SJN2	ATP-dependent RNA helicase	DDX1	23	46.9	82.344	1572400
A0A337SJV5	Polypyrimidine tract-binding protein 1	PTBP1	4	25.6	57.165	306350
A0A337SK14	Large ribosomal subunit protein eL33	RPL35A	1	31.8	12.538	117280
A0A337SK28	Family with sequence similarity 120A	FAM120A	8	12	116.96	143670
A0A5F5XFC2	Protein kinase domain-containing protein	CSNK2A1	1	18.4	40.717	6017.8
M3VWS7	Small nuclear ribonucleoprotein Sm D3	SNRPD3	1	8.3	13.142	66056
A0A337SKF9	Myosin VA	MYO5A	22	28.1	215.48	651020
A0A337SMI1	Eukaryotic translation initiation factor 4B	EIF4B	4	20.5	64.74	416560
M3XB66	Zinc finger CCCH-type containing 18	ZC3H18	2	4.9	104.32	18994
A0A337SKY1	Aminoacyl tRNA synthase complex-interacting multifunctional protein 2	AIMP2	1	3.6	27.839	2183.4
A0A337SL18	G kinase anchoring protein 1	GKAP1	1	13.7	35.895	33615
A0A5F5XK75	LSM14A mRNA processing body assembly factor	LSM14A	1	9.7	44.243	41445
A0A337SLX1	ATP binding cassette subfamily F member 1	ABCF1	7	19.1	91.596	197490
M3X3T8	ADAM metallopeptidase domain 10	ADAM10	1	3.2	111.08	6772.4
A0A5F5Y6A9	LUC7 like 3 pre-mRNA splicing factor	LUC7L3	3	10	51.496	18793
A0A337SMT8	Small ribosomal subunit protein eS19	DMRTC2	5	6.2	72.888	780650
A0A337SMY0	RRM domain-containing protein	RBM3	3	15.9	24.923	215720
M3WE54	GTP binding protein 1	GTPBP1	4	9.3	72.464	39179
M3WTR2	Coiled-coil domain containing 88A	CCDC88A	4	10.2	205.78	19365
A0A337SPL1	Myosin IE	MYO1E	6	15.1	131.62	45572
A0A337SQ19	Thymopoietin	TMPO	1	62.3	75.564	19024
A0A337SQD2	GCN1 activator of EIF2AK4	GCN1	1	1.9	292.46	9087.8
A0A337SQI2	Spliceosome associated factor 1, recruiter of U4/U6.U5 tri-snRNP	SART1	3	20.2	90.284	86217
A0A337SQQ5	RBMX like 1	RBMXL1	6	16	52.467	543460
A0A337SQW4	Coagulation factor V	F5	1	0.5	229.74	6090700
M3XCQ1	Heterogeneous nuclear ribonucleoproteins A2/B1	HNRNPA2B1	16	48.2	37.429	6369000
A0A337SRT6	RNA helicase	DDX42	3	5.9	102.23	44538
A0A5F5XCH7	BUD23 rRNA methyltransferase and ribosome maturation factor	BUD23	1	14.6	28.486	401540
A0A337SRU4	Nuclear factor 1	NFIX	1	5.3	54.142	803.93
A0A337SS21	Dystonin	DST	1	1.3	845.47	34327
A0A337SS24	Cold shock domain containing E1	CSDE1	1	8.2	90.568	10099
A0A5F5XP43	KIAA0586	KIAA0586	1	0.9	154.57	1117000
A0A5F5XH45	TATA-box binding protein associated factor 15	TAF15	5	18.3	61.761	453130
A0A337STW6	PTPRF interacting protein alpha 1	PPFIA1	2	3.1	118.48	81349
A0A337SU47	Serine/threonine kinase receptor associated protein	STRAP	1	12.9	38.502	11005
A0A337SVF6	High mobility group AT-hook 1	HMGA1	3	32.7	11.676	173240
A0A337SVN4	Drebrin 1	DBN1	2	12.6	73.222	4641.8
A0A337SXY1	GRB10 interacting GYF protein 2	GIGYF2	5	16	150.29	63130
A9NJ42	Solute carrier family 2, facilitated glucose transporter member 1 (Fragment)	GLUT1	2	4.9	39.986	21363
A0A5F5XC18	very-long-chain enoyl-CoA reductase	TECR	2	9.8	43.322	19053
M3X7Z4	dolichyl-diphosphooligosaccharide--protein glycotransferase	STT3B	2	4.5	93.684	22159
A0A5F5Y411	Collagen type XVIII alpha 1 chain	COL18A1	1	1.3	131.51	20923
M3WI11	Extended synaptotagmin 3	ESYT3	1	2.8	99.687	2228.1
M3WC43	Eukaryotic translation initiation factor 5B	EIF5B	11	24.4	138.77	190220
M3WDU4	RNA polymerase II-associated factor 1 homolog	PAF1	7	16.5	59.77	229010
M3XC91	DNA polymerase	POLB	1	17.6	38.327	11843
A0A5F5XDQ4	U2 snRNP associated SURP domain containing	U2SURP	6	8	113.32	159660
A0A5F5XDR4	Importin 5	IPO5	1	0.8	121.93	10342
M3W110	Exosome component 8	EXOSC8	1	6.9	30.037	7815.3
A0A5F5XE05	ubiquitinyl hydrolase 1	OTUD4	4	8.6	117.91	53431
M3WWH6	Lymphocyte specific protein 1	LSP1	1	3.6	39.578	8636.8
M3XG10	Interferon gamma inducible protein 16	IFI16	1	5.3	58.645	21256
M3W7V0	Large ribosomal subunit protein eL20	RPL18A	6	35.4	23.35	835510
A0A5F5XVT3	DNA ligase	LIG3	4	10.4	106.59	51168
M3XBC3	ATP-dependent RNA helicase	EIF4A1	3	17.5	46.153	209550
A0A5F5XIJ2	Complement C3		1	4.4	116.81	312270
M3X0B5	Formin 2	FMN2	1	0.7	152	119460
A0A5F5XEY8	Zw10 kinetochore protein	ZW10	1	7.8	85.086	11241
A0A5F5XFC1	RRM domain-containing protein		2	27.4	31.579	248760
A0A5F5XFC6	Cell division cycle 5 like	CDC5L	1	15.8	84.639	67409
A0A5F5XFG6	Elongin-A	ELOA	1	6.4	103.75	372370
M3WN19	Acetyltransferase component of pyruvate dehydrogenase complex	DLAT	13	29.4	68.95	998470
A0A5F5XH37	PWP1 homolog, endonuclein	PWP1	3	26.9	49.084	70199
A0A5F5XH54	Phosphodiesterase	PDE4D	1	1.1	84.572	46606
M3XD09	carnitine O-palmitoyltransferase	CPT1A	2	8.4	86.348	32812
A0A5F5XI03	Exonuclease 3-5 domain containing 2	EXD2	3	10.1	65.909	66915
A0A5F5XI53	DnaJ heat shock protein family (Hsp40) member B12	DNAJB12	3	11	50.197	34646
M3XA11	Transcription factor CP2	TFCP2	1	15	57.071	18063
A0A5F5XUX8	LRR binding FLII interacting protein 1	LRRFIP1	4	9.1	93.269	58051
A0A5F5XJ28	Chaperonin containing TCP1 subunit 5	CCT5	5	12.5	53.982	414460
A0A5F5XJF6	Large ribosomal subunit protein uL15	RPL27A	2	42.3	12.548	543740
A0A5F5XJP1	MYB binding protein 1a	MYBBP1A	8	16.4	138.95	214270
A0A5F5XJR5	Golgin A3	GOLGA3	1	0.5	153.46	1140800
A0A5F5XKD4	Clathrin heavy chain	CLTC	3	5	187.9	19994
A0A5F5XUR9	Phenylalanine--tRNA ligase beta subunit	FARSB	3	12.4	61.192	26420
A0A5F5XL14	2,4-dienoyl-CoA reductase 1	DECR1	1	7.4	35.149	48976
M3X0K0	Large 60S subunit nuclear export GTPase 1	LSG1	1	1.3	68.3	104790
A0A5F5XLC0	DNA helicase	CHD2	1	10.6	200	12935
A0A5F5XNM5	NOP58 ribonucleoprotein	NOP58	3	20.3	60.841	25160
A0A5F5XNT0	U3 small nucleolar ribonucleoprotein protein MPP10	MPHOSPH10	2	5.7	83.618	18035
A0A5F5XNT8	Lysophosphatidylcholine acyltransferase 3	LPCAT3	1	7.1	35.438	24858
M3XAH8	Protein regulator of cytokinesis 1	PRC1	1	9.8	71.851	14843
M3VVC3	ATP-dependent RNA helicase	DDX18	4	13.1	84.615	78134
A0A5F5XQA5	Probable RNA polymerase II nuclear localization protein SLC7A6OS	SLC7A6OS	1	3.9	40.365	27596
A0A5F5XTQ7	Heteroous nuclear ribonucleoprotein M	HNRNPM	9	29.7	73.664	611940
A0A5F5XQH7	RB binding protein 4, chromatin remodeling factor	RBBP4	1	7.8	46.158	50211
A0A5F5Y6G7	Replication protein A subunit	RPA1	1	32.6	64.449	10053
A0A5F5XR36	AP-3 complex subunit beta	AP3B1	3	6.7	114.88	19386
A0A5F5XR77	Pyruvate kinase	PKM	13	37.9	57.895	1491600
A0A5F5XRM5	Dihydropyrimidinase like 5	DPYSL5	1	3.9	61.32	1147.7
A0A5F5XSE6	Large ribosomal subunit protein uL29		2	19	13.732	496890
A0A5F5XSQ1	Nestin	NES	3	9.7	189.8	39473
A0A5F5XT12	RNA binding motif protein 6	RBM6	10	16.9	119.25	476810
M3WNJ2	DNA-directed RNA polymerase	POLRMT	2	5.5	133.3	34773
A0A5F5XTG6	Catenin alpha 1	CTNNA1	5	14	92.495	114730
A0A5F5XTR3	IQ motif containing GTPase activating protein 3	IQGAP3	2	6.9	177.56	6686.2
M3XB41	Splicing factor 3a subunit 3	SF3A3	1	2.4	58.891	26302
A0A5F5XUH4	TIA1 cytotoxic granule associated RNA binding protein	TIA1	4	12.3	38.748	54088
A0A5F5XUI7	Elastin microfibril interfacer 1	EMILIN1	1	3.2	99.186	21068
A0A5F5Y215	Family with sequence similarity 98 member C	FAM98C	1	3.8	20.07	920680
A0A5F5XVU7	Friend virus susceptibility 1		4	12	40.71	54936
A0A5F5XYG1	Heat shock protein 90 beta family member 1	HSP90B1	1	5.2	85.932	14547
A0A5F5XX53	Myosin IXB	MYO9B	9	10.8	239.39	156420
A0A5F5XXH1	Stress-70 protein, mitochondrial	HSPA9	2	11.4	70.275	82419
M3WLB5	Potassium voltage-gated channel subfamily H member 3	KCNH3	3	11	57.108	36310
A0A5F5XYW8	LIM and SH3 domain protein 1	LASP1	1	5.2	28.124	31328
A0A5F5XZ80	Uncharacterized protein		1	9.9	9.9994	14439000
A0A5F5XZH5	Mitochondrial ribosomal protein S22	MRPS22	1	2.6	48.017	9050.3
M3W8I2	14-3-3 protein theta	YWHAQ	1	33.5	27.764	191950
M3WEU5	Peptidyl-prolyl cis-trans isomerase	PPIL4	4	10	57.163	248930
A0A5F5Y0K2	Cullin 9	CUL9	1	1.1	272.49	23557
A0A5F5Y0T6	ADP ribosylation factor GTPase activating protein 1	ARFGAP1	6	32.3	32.1	347240
A0A5F5Y185	Microtubule-associated protein	MAP4	1	24.7	118.43	18782
M3WF14	Uncharacterized protein	RPL10	3	36.9	24.604	77357
A0A5F5Y206	RNA-binding protein FXR1	FXR1	4	36.5	69.635	529860
M3WZ01	Mitogen-activated protein kinase kinase 3	MAP2K3	1	6.3	39.231	48518
A0A5F5Y2E3	Formin homology 2 domain containing 1	FHOD1	4	7.8	127.49	60177
A0A5F5Y2R0	CDC42 effector protein 1	CDC42EP1	2	13.3	54.194	40848
A0A5F5Y3P9	SWI/SNF related, matrix associated, actin dependent regulator of chromatin, subfamily a, member 5	SMARCA5	1	7.5	115	2667.8
A0A5F5Y3X3	Tubulin beta chain	TUBB2A	1	47.9	48.894	203650
A0A5F5Y6H2	AHNAK nucleoprotein		1	14.2	139.79	49682
A0A5F5Y6Z4	Tripartite motif containing 28	TRIM28	1	3.3	86.881	19546
A0A5F5Y7E1	CDP-diacylglycerol--glycerol-3-phosphate 3-phosphatidyltransferase	PGS1	1	5.7	58.19	48434000
A0A5K1UH56	60S ribosomal protein L21	RPL21	2	28.1	18.565	629300
A8WA76	Prohibitin	PHB1	2	26.5	29.804	23443
A9NJ73	Lysozyme (Fragment)		1	9.5	14.266	102670
C6ZLB4	Microtubule-associated protein	MAP4	1	24.3	118.47	1137500
K7ZLC6	RING-type E3 ubiquitin transferase	TRIM21	10	24.5	53.504	892960
M3VTY8	Reticulocalbin 3	RCN3	10	39.6	37.721	2391900
M3VU03	Exosome component 10	EXOSC10	2	10.7	101.3	15721
M3VUF9	Keratin 74	KRT74	1	18.6	61.681	43125
M3VUI2	Eukaryotic translation initiation factor 3 subunit M	EIF3M	1	13.9	42.486	5275.9
M3VUK6	Cell division cycle 73	CDC73	2	8.9	60.576	45217
M3VUP9	CTR9 homolog, Paf1/RNA polymerase II complex component	CTR9	4	10.7	133.46	78984
M3VUS1	Cysteine and glycine rich protein 1	CSRP1	1	6.1	26.501	9063.9
M3VUU4	Microtubule associated serine/threonine kinase 1	MAST1	1	4	53.704	216850
M3VUV4	Myosin light chain 6	MYL6	2	46.6	17.897	56358
M3VUX0	Ribosomal protein S6 kinase	RPS6KA4	1	9.6	85.465	9409.7
M3VV33	SERPINE1 mRNA binding protein 1	SERBP1	7	44.2	44.764	344400
M3VV36	PHD finger protein 8	PHF8	2	5.4	113.78	51622
M3VV93	Tyrosine--tRNA ligase	YARS1	1	4.9	57.213	7036
M3VVB4	TBC1 domain family member 22B	TBC1D22B	1	2.2	68.214	19053
M3VVE9	Dolichyl-diphosphooligosaccharide--protein glycosyltransferase 48 kDa subunit	DDOST	3	15.1	50.741	84955
M3VVF3	Heterochromatin protein 1 binding protein 3	HP1BP3	1	6.3	61.193	14007
M3VVM1	Eukaryotic translation elongation factor 2	EEF2	9	22.3	95.323	204740
M3VVN3	non-specific serine/threonine protein kinase	CIT	5	12.9	215.38	68221
M3VVZ2	Serine and arginine rich splicing factor 3	SRSF3	3	25.3	19.977	853640
M3VW27	40S ribosomal protein S25	RPS25	5	29.6	13.742	1129500
M3VW75	Nuclear cap binding protein subunit 1	NCBP1	3	5.4	91.691	48925
M3VW78	ADP/ATP translocase	LOC101095941	4	37.2	32.927	1717600
M3XG91	Sphingosine-1-phosphate lyase 1	SGPL1	1	7.9	63.354	9329
M3VWC7	IK cytokine	IK	4	14.1	65.302	72612
M3VWF5	Developmentally regulated GTP binding protein 1	DRG1	6	31.3	40.542	143210
M3VWG1	Tyrosine 3-monooxygenase/tryptophan 5-monooxygenase activation protein gamma	YWHAG	1	11.1	32.58	18737
M3VWM9	FAU ubiquitin like and ribosomal protein S30 fusion	FAU	1	7.5	14.386	112230
M3VWN3	Staufen double-stranded RNA binding protein 1	STAU1	5	11.3	63.891	59043
M3VWN5	Zinc finger NFX1-type containing 1	ZNFX1	1	1.8	220.26	12644
M3VWP9	Coatomer subunit beta	COPB2	1	12.2	102.27	40851
M3VWY7	T-complex protein 1 subunit beta	CCT2	11	32.5	57.388	972600
M3VX06	SNW domain-containing protein 1	SNW1	3	5.8	65.146	72492
M3VX97	Replication factor C subunit 1	RFC1	1	15.7	127.98	9933.7
M3VXB7	HBS1-like protein	HBS1L	9	32.4	75.496	420210
M3VXR1	Keratin 10	KRT10	1	32.1	55.77	3420.3
M3VXV4	Methionine--tRNA ligase, cytoplasmic	MARS1	2	4.9	101	45455
M3VY11	Large ribosomal subunit protein eL30	RPL30	5	58.3	12.793	353080
M3VY56	Serine/arginine-rich splicing factor 1	SRSF1	10	39.9	28.329	575390
M3VYI7	Insulin-like growth factor 2 mRNA-binding protein 1	IGF2BP1	7	22.5	63.465	324690
M3VYM1	PGAM family member 5, mitochondrial serine/threonine protein phosphatase	PGAM5	2	11.5	31.841	31144
M3VYQ2	Small ribosomal subunit protein eS6	RPS6	7	26	35.505	1764500
M3VYT1	Glutamyl-prolyl-tRNA synthetase 1	EPRS1	4	8.1	178.35	54135
M3VYX1	RNA transcription, translation and transport factor protein	RTRAF	7	52	28.079	368900
M3VZ17	Small ribosomal subunit protein uS2	RPSA	2	22	32.898	76784
M3VZ89	T-complex protein 1 subunit alpha	TCP1	11	25.7	60.239	449860
M3VZC2	Leukocyte receptor cluster member 8	LENG8	1	10.9	87.618	26174
M3VZK8	Fibrillarin	FBL	5	34.6	33.433	104320
M3VZM3	Upstream binding transcription factor	UBTF	3	8.6	89.334	113240
M3VZQ3	Elongation factor Tu	TUFM	4	10.1	75.25	113640
M3W059	60S ribosomal protein L13	RPL13	10	42.7	24.324	5026000
M3W067	RuvB-like helicase	RUVBL2	4	25.3	51.142	46618
M3W0D7	MAP7 domain containing 3	MAP7D3	2	5.7	96.874	25423
M3W0Z9	Tubulin beta chain	TUBB4B	3	60.7	49.83	5832800
M3W182	Coatomer subunit alpha	COPA	5	14.8	139.3	89503
M3W1E8	Ribosomal protein L23a	RPL23A	6	31.4	17.695	1018000
M3W1G9	Bleomycin hydrolase	BLMH	1	5.1	52.433	41597
M3W1L5	7-dehydrocholesterol reductase	DHCR7	1	9.5	54.05	22862
M3W2F5	Collagen type I alpha 1 chain	COL1A1	1	1.5	138.84	35707
M3W2H5	Calmodulin regulated spectrin associated protein family member 2	CAMSAP2	1	1.7	168.24	5441.1
M3W2I5	Plakophilin 1	PKP1	1	2.1	80.8	32647
M3W2N3	Serine palmitoyltransferase long chain base subunit 1	SPTLC1	1	3	52.844	12959
M3W2T5	Cortactin	CTTN	18	36.1	60.357	7959600
M3W2W5	Transglutaminase 2	TGM2	14	31.9	77.162	1183200
M3W322	KN motif and ankyrin repeat domains 2	KANK2	1	3.2	91.198	17386
M3W3C6	Splicing factor 3b subunit 1	SF3B1	9	12.2	145.83	313540
M3W3K4	Prolactin regulatory element-binding protein	PREB	1	18.4	45.925	14801
M3W3Y0	Transformer 2 alpha homolog	TRA2A	3	14.6	32.631	181280
M3W3Y9	Peptidyl-prolyl cis-trans isomerase	PPIL3	1	7.5	18.154	8184.4
M3W3Z6	Eukaryotic translation initiation factor 3 subunit B	EIF3B	4	18.5	97.041	84461
M3W427	Microtubule associated protein 1B	MAP1B	44	29.2	271.09	5976000
M3W4G0	Large ribosomal subunit protein eL28		5	33.6	15.763	291370
M3W4J8	WD repeat domain 5	WDR5	1	8.1	36.588	11386
M3W4Q3	RNA binding motif protein 27	RBM27	3	9.8	118.47	46222
M3W4R9	Ribosomal protein L3	RPL3	16	40.7	46.052	4290100
M3W584	H1.5 linker histone, cluster member	H1-5	3	21.7	22.588	967990
M3W588	carnitine O-palmitoyltransferase	CPT1C	1	1.5	91.045	565050
M3W593	Cilia- and flagella-associated protein 91	CFAP91	1	1	90.077	182430
M3W5M8	Pre-mRNA processing factor 8	PRPF8	4	8.1	273.6	26858
M3W5Q7	Eukaryotic translation initiation factor 2 alpha kinase 2	EIF2AK2	3	24.6	60.968	23895
M3W5Z5	protein-synthesizing GTPase		7	39.7	50.548	146980
M3W616	KH RNA binding domain containing, signal transduction associated 1	KHDRBS1	8	26	48.197	8847200
M3W658	Thrombospondin 3	THBS3	4	13	103.95	79065
M3W664	RNA binding motif protein 33	RBM33	3	9.9	126.96	118030
M3W668	Protein disulfide-isomerase	PDIA3	1	5.3	56.859	10097
M3W6H0	H1.3 linker histone, cluster member	H1-3	1	22.1	22.078	5554.4
M3W6I2	Actin gamma 1	ACTG1	1	61.1	41.792	5190400
M3W6L9	Arsenite-resistance protein 2	SRRT	1	2.7	100.63	14789
M3W6M1	60S ribosomal protein L6	RPL6	11	44.8	32.618	5605600
M3W6N3	NOP2 nucleolar protein	NOP2	6	13.5	89.581	159490
M3W6N4	DNA helicase	CHD4	4	7.2	217.88	101210
M3W7A1	Actin alpha 2, smooth muscle	ACTA2	1	60.2	42.009	27785
M3W7A5	Nuclear FMR1 interacting protein 2	NUFIP2	7	27.7	77.325	371360
M3W7D4	ATP-dependent RNA helicase	DDX10	1	6.4	102.27	14865
M3W7E7	UTP3 small subunit processome component	UTP3	1	12.7	54.969	14767
M3W7N2	RNA binding motif protein 14	RBM14	8	22	69.501	607200
M3W7Y3	Sulfide quinone oxidoreductase	SQOR	2	9.1	49.823	64260
M3W8Q7	glutamate dehydrogenase [NAD(P)(+)]		1	4.8	61.221	4768.1
M3W962	Zinc finger CCCH domain-containing protein 15	ZC3H15	3	13.4	48.559	37554
M3W966	Dolichyl-diphosphooligosaccharide--protein glycosyltransferase subunit 1	RPN1	8	28.2	68.518	241040
M3W982	RNA helicase	EIF4A3	2	17.8	46.84	74910
M3W9F0	Protein kinase domain-containing protein	LOC101080954	2	19.8	96.352	10584
M3W9K1	Large ribosomal subunit protein P2	RPLP2	7	85.2	11.679	772800
M3W9Y8	Large ribosomal subunit protein uL15/eL18 domain-containing protein	RPL18	5	29.3	21.592	2043800
M3WA00	Cleavage and polyadenylation specificity factor subunit 5	NUDT21	2	29.1	26.24	92926
M3WA17	Very-long-chain (3R)-3-hydroxyacyl-CoA dehydratase	HACD3	2	15.7	43.153	119790
M3WA50	WD40 repeat-containing protein SMU1	SMU1	4	31	57.543	52791
M3WA75	Ribosome assembly factor mrt4	MRTO4	1	9.7	27.273	15960
M3WAA5	RuvB-like helicase	RUVBL1	3	27.9	50.227	15789
M3WAB5	Small ribosomal subunit protein uS12	RPS23	1	8.8	23.745	85380
M3WAB9	Serine and arginine rich splicing factor 5	SRSF5	4	25	31.263	59335
M3WAC5	Elongation factor 1-gamma	EEF1G	1	18.8	50.048	46697
M3WAD9	Enhancer of rudimentary homolog	ERH	1	21.2	12.259	203680
M3WAN6	DNA topoisomerase I	TOP1	2	13.3	90.953	152680
M3WAQ4	ATPase family AAA domain containing 3A	ATAD3A	5	17.5	65.773	94854
M3WAY9	Large ribosomal subunit protein uL13	RPL13A	4	26.1	23.445	1008100
M3WAZ1	Small ribosomal subunit protein uS17	RPS11	7	51.3	18.431	451190
M3WB16	RNA helicase	DHX15	14	22.5	87.4	397190
M3WB71	Ras and Rab interactor 1	RIN1	2	5.1	84.621	6247.3
M3WBC3	Eukaryotic translation initiation factor 3 subunit G	EIF3G	3	29.4	35.567	97090
M3WBJ5	Splicing factor 3b subunit 3	SF3B3	10	16.4	135.56	352860
M3WBL9	Four and a half LIM domains 2	FHL2	6	29.3	32.334	604070
M3WBM2	Solute carrier family 25 member 1	SLC25A1	2	16.9	33.732	37937
M3WBS2	FMR1 autosomal homolog 2	FXR2	2	13.5	74.215	75148
M3WBS6	Dynein axonemal heavy chain 2	DNAH2	2	0.5	499.95	177120
M3WBT9	DNA topoisomerase 2	TOP2A	2	6.6	174.45	39146
M3WCK3	Desmoplakin	DSP	12	6.6	332.93	234490
M3WCP6	Splicing factor 3b subunit 4	SF3B4	1	9	44.371	49909
M3WCX7	Elongation factor 1-beta	EEF1B2	2	12.4	24.835	8089.2
M3WD17	Large ribosomal subunit protein uL11	RPL12	5	49.1	17.818	989540
M3WDF1	WD repeat domain 61	SKIC8	2	16.1	33.543	39752
M3WDF5	Transformer 2 beta homolog	TRA2B	4	20.1	33.665	245830
M3WDH5	Structural maintenance of chromosomes protein	SMC3	3	13	141.54	13807
M3WDH9	Myosin heavy chain 4	MYH4	1	1.8	222.98	1679
M3WDL6	Small ribosomal subunit protein uS8	RPS15A	4	51.5	14.839	649480
M3WDN7	Eukaryotic translation initiation factor 3 subunit A	EIF3A	6	14.5	161.94	88230
M3WDU7	Ribosomal protein S16	RPS16	6	40.4	16.445	1053400
M3WDV2	Tubulin alpha chain	TUBA5	1	25.6	57.585	10738
M3WE11	SCY1 like pseudokinase 1	SCYL1	11	28	92.515	638040
M3WE21	Large ribosomal subunit protein eL38	RPL38	2	32.9	8.2178	124400
M3WEB9	Serine and arginine rich splicing factor 9	SRSF9	1	19	25.604	38057
M3WEF9	Calcium/calmodulin dependent protein kinase II alpha	CAMK2A	3	27.6	22.057	715850
M3WEK8	Pre-mRNA-splicing factor SLU7	SLU7	2	10.8	68.258	83813
M3WES0	Ribosomal protein L26	RPL26	1	22.8	17.258	207040
M3WEV9	Transthyretin	TTR	1	15.8	15.546	119780
M3WEZ9	Kinesin family member 24	KIF24	2	1.8	159.15	19984
M3WF80	U2 snRNP auxiliary factor large subunit	ZNF865	4	7.9	114.77	216960
M3WFK0	Fatty acid synthase	FASN	1	3.1	287.63	15876
M3WFR2	Lamin A/C	LMNA	4	56.2	74.059	363170
M3WFT4	78 kDa glucose-regulated protein	HSPA5	10	28.3	72.252	514570
M3WFV3	60S ribosomal protein L36	RPL36	4	30.5	12.254	530350
M3WG15	Splicing factor 3a subunit 1	SF3A1	3	10.1	88.797	91456
M3WG22	Small ribosomal subunit protein uS3	RPS3	13	67.1	26.674	2960800
Q0QEN3	ATP synthase subunit beta (Fragment)	ATP5B	7	37.3	45.225	239870
M3WG89	Tight junction protein 1	TJP1	1	36.5	216.87	51455
M3WG96	DnaJ heat shock protein family (Hsp40) member B11	DNAJB11	2	7.5	40.497	30192
M3WGE6	Heteroous nuclear ribonucleoprotein A3	HNRNPA3	10	39.2	39.594	2646600
M3WGE9	Mitogen-activated protein kinase kinase kinase kinase 4	MAP4K4	1	15.6	144.86	13377
M3WGN1	Large ribosomal subunit protein uL6	RPL9	2	40.6	21.863	35905
M3WGN8	Large ribosomal subunit protein uL4	RPL4	15	39.4	47.317	6271200
M3WHU2	Aminoacyl tRNA synthetase complex interacting multifunctional protein 1	AIMP1	2	12.5	37.146	57341
M3WHU6	Ribosomal protein	RPL10A	8	45.2	24.831	1126000
M3WIA8	60S ribosomal protein L27	RPL27	4	36	15.798	938780
M3WIC4	Calcium homeostasis endoplasmic reticulum protein	CHERP	4	6.3	109.26	131380
M3WIF1	ATP binding cassette subfamily F member 2	ABCF2	5	18.9	79.097	182570
M3WIJ6	Cofilin 1	CFL1	2	32.5	18.518	159620
M3WIL1	Splicing factor 3b subunit 2	SF3B2	3	11.7	100.21	159630
M3WIM3	F-actin-capping protein subunit alpha	CAPZA1	1	33.2	32.987	4600.3
M3WIQ1	60S acidic ribosomal protein P0	RPLP0	11	52.7	34.287	6671300
M3WJ03	Actin related protein 3	ACTR3	1	33.7	47.371	21262
M3WJC5	T-complex protein 1 subunit eta	CCT7	8	23.2	59.424	526830
M3WJI8	Moesin	MSN	7	22.5	67.839	705040
M3WJU8	40S ribosomal protein S26	RPS26	2	31.3	13.015	281280
M3WJV0	pre-rRNA processing protein FTSJ3	FTSJ3	1	6.7	94.848	12264
M3WJZ7	Small ribosomal subunit protein uS4	RPS9	9	39.7	22.591	578800
M3WKI4	Ribosome biogenesis regulatory protein	RRS1	3	18.1	41.163	36340
M3WKR1	NOP56 ribonucleoprotein	NOP56	2	14.7	66.338	42312
M3WLA8	Heteroous nuclear ribonucleoprotein U like 2	HNRNPUL2	15	21.3	84.886	1445700
M3WLD5	Non-POU domain containing octamer binding	NONO	5	29.6	54.103	279570
M3WLH5	Proliferation-associated 2G4	PA2G4	2	13.7	43.802	11113
M3WLM2	enoyl-CoA hydratase	HADHA	1	7.9	83.186	15120
M3WLP7	Cyclin dependent kinase 1	CDK1	2	10.4	34.079	39255
M3WLR0	Proteasome 26S subunit, non-ATPase 3	PSMD3	2	13.7	60.796	18328
M3WMF9	Ribosomal protein S10	RPS10	4	37	18.898	321280
M3WMI8	Heteroous nuclear ribonucleoprotein H2	HNRNPH2	1	29.2	49.279	64452
M3WMR1	60S ribosomal protein L34	RPL34	3	20.5	13.293	554180
M3WMT2	Erlin	ERLIN2	1	13.9	37.606	85792
M3WN36	Sidoreflexin	SFXN3	2	12.6	36.023	44150
M3WN56	Guanine nucleotide-binding protein-like 3	GNL3	1	13.7	62.231	11233
M3WN96	Eukaryotic translation initiation factor 3 subunit C	SPNS1	6	8.7	105.56	80118
M3WNG7	Small nuclear ribonucleoprotein polypeptide A	SNRPA1	2	16.5	28.415	94205
M3WNQ7	Proteasome 26S subunit, ATPase 6	PSMC6	1	6.2	45.796	5131.7
M3WP71	Nuclear export mediator factor	NEMF	2	7.8	122.94	80696
M3WPB8	SLIT-ROBO Rho GTPase activating protein 1	SRGAP1	2	12.4	124.24	47148
M3WPD5	RBR-type E3 ubiquitin transferase	ARIH1	3	12.3	64.03	14065
M3WQM6	Insulin like growth factor 2 mRNA binding protein 3	IGF2BP3	3	14.2	63.781	38661
M3WQT5	Family with sequence similarity 83 member H	FAM83H	3	10.4	136.35	61288
M3WR74	Fatty acid-binding protein, liver	FABP1	1	11	14.204	214470
M3WRA1	T-complex protein 1 subunit delta	CCT4	12	25.6	67.15	1466300
M3WRA6	G3BP stress granule assembly factor 2	G3BP2	1	31.7	54.073	66643
M3WRJ9	Transcriptional adapter	TADA2B	1	1.7	48.479	154870
M3WRT2	Large ribosomal subunit protein uL2	RPL8	4	35.8	28.024	2287500
M3WRZ7	Actin beta	ACTB	1	61.1	41.736	47154
M3WS36	Poly(rC) binding protein 1	PCBP1	2	20.8	37.497	181940
M3WSE9	Serine/threonine-protein phosphatase	PPP1CA	1	12.4	37.512	50014
M3WSM7	Histone H4	H4C4	5	53.4	11.367	456050
M3WSR1	Olfactory receptor		1	2.5	36.368	74860
M3WU69	CDKN2A interacting protein	CDKN2AIP	1	2.2	61.425	10190
M3WUA1	Tuftelin-interacting protein 11	TFIP11	1	2.7	96.48	6896.2
M3WUT2	Family with sequence similarity 98 member A	FAM98A	5	21.8	55.34	572520
M3WV24	Citron rho-interacting serine/threonine kinase	CIT	1	10.6	54.395	12319
M3WV31	Semaphorin-3C	SEMA3C	3	13.1	84.896	99947
M3WV88	Zinc finger CCHC domain-containing protein 8	ZCCHC8	1	3.5	78.802	9816
M3WVC7	Tyrosine 3-monooxygenase/tryptophan 5-monooxygenase activation protein zeta	YWHAZ	4	30.2	27.745	192530
M3WVY3	Nucleolin	NCL	11	21.1	77.523	956850
M3WWF6	Ubiquitin-ribosomal protein eS31 fusion protein	RPS27A	3	34	17.965	1215400
M3WWG3	2,3-cyclic-nucleotide 3-phosphodiesterase	CNP	1	9	47.379	21195
M3WWU1	Multifunctional methyltransferase subunit TRM112-like protein	TRMT112	2	25.6	14.215	231280
M3WX80	Eukaryotic translation initiation factor 2 subunit beta	EIF2S2	8	35.1	38.289	489720
M3WXK0	Karyopherin subunit beta 1	KPNB1	1	7.6	97.226	12869
M3WXQ4	RNA helicase	DDX6	2	16.8	54.402	40346
M3WXS7	Laminin subunit gamma 1	LAMC1	1	0.9	177.64	24351
M3WXZ4	60 kDa heat shock protein, mitochondrial	HSPD1	1	6.8	60.972	30768
M3WY56	Chaperonin containing TCP1 subunit 6A	CCT6A	8	16.7	57.32	664880
M3WY95	RNA helicase	DDX3X	26	52.1	73.243	6131400
M3WYU5	Eukaryotic translation initiation factor 2 subunit 1	EIF2S1	6	48.9	36.036	499120
M3WZB0	ATP synthase subunit alpha	ATP5F1A	6	15.6	59.741	142400
M3X007	ATP binding cassette subfamily E member 1	ABCE1	1	9.2	67.328	2929.3
M3X046	DNA replication licensing factor MCM3	MCM3	6	25.6	91.067	122010
M3X0E7	Synaptotagmin binding cytoplasmic RNA interacting protein	SYNCRIP	11	28.6	69.602	1319500
M3X113	DnaJ heat shock protein family (Hsp40) member C21	DNAJC21	2	5.3	61.828	68333
M3X192	DNA topoisomerase 2	TOP2B	1	6.7	182.67	77040
M3X2J1	Voltage dependent anion channel 2	VDAC2	5	21.4	31.592	172630
M3X2M1	HHIP like 1	HHIPL1	5	10.3	86.721	151270
M3X2Q9	Small ribosomal subunit protein eS28	RPS28	1	17.4	7.8409	6385.2
M3X2R1	Poly [ADP-ribose] polymerase	ZC3HAV1	10	22.1	113.35	316750
M3X2V2	Translocon-associated protein subunit gamma	SSR3	1	7.6	21.064	12518
M3X302	Ly1 antibody reactive	LYAR	4	25.5	43.171	264240
M3X3G3	YTH domain-containing family protein	YTHDF3	7	21.7	64.442	1067300
M3X4C4	Fatty acid desaturase 2	FADS2	1	3.4	52.147	10843
M3X4M6	Small ribosomal subunit protein uS5	RPS2	8	35.9	30.82	1730500
M3X4U5	PAT complex subunit CCDC47	CCDC47	1	8.3	55.805	7172.6
M3X4W8	Mothers against decapentaplegic homolog	SMAD3	1	7.8	48.08	25616
M3X564	Cell cycle associated protein 1	CAPRIN1	7	14.2	78.275	542750
M3X596	WD repeat domain 82	WDR82	1	10.2	35.079	21580
M3X5Q2	FUS RNA binding protein	FUS	4	19.8	52.48	9946900
M3X5Q3	Ribosomal protein S5	RPS5	8	45.6	22.876	259200
M3X6G1	Caveolae associated protein 1	CAVIN1	4	15.9	43.365	134920
M3X6G6	Ribosomal protein L15	RPL15	8	41.7	24.146	1246800
M3X6Y9	Eukaryotic translation initiation factor 3 subunit I	EIF3I	2	10.7	40.628	27937
M3X7C1	Translocating chain-associated membrane protein	TRAM1	3	10.7	43.102	36978
M3X7S6	U3 small nucleolar RNA-associated protein 15 homolog	UTP15	1	5.6	58.523	2133.1
M3X7Z9	Tubulin beta chain	TUBB	3	57	49.67	2596300
M3X8Q9	Zinc finger protein 326	ZNF326	3	8.3	65.981	106460
M3X964	Armadillo repeat containing X-linked 3	ARMCX3	1	6.3	42.601	13790
M3XA23	Importin 7	IPO7	1	10.5	119.52	18780
M3XA45	WD repeat and HMG-box DNA binding protein 1	WDHD1	1	4.1	125.48	38192
M3XAB2	Y-box binding protein 1	YBX1	6	49.7	35.924	1588900
M3XAK5	Major vault protein	MVP	6	21.5	99.703	72043
M3XAS2	NKAP domain containing 1	NKAPD1	1	7.8	34.052	38996
M3XB09	HIV-1 Tat specific factor 1	HTATSF1	1	4.3	87.852	31483
M3XB27	mRNA decay activator protein ZFP36	ZFP36L1	1	3.3	36.4	14085
M3XB46	Mitochondrial ribosomal protein S34	MRPS34	1	8.2	25.746	4925.2
M3XB63	Large ribosomal subunit protein eL31	RPL31	1	21.2	13.058	3121.5
M3XBQ5	Tetratricopeptide repeat domain 4	TTC4	1	2.8	44.924	3472.4
M3XBR2	Heteroous nuclear ribonucleoprotein F	HNRNPF	10	42.3	45.634	3018200
M3XBU4	RNA binding motif protein 12B	RBM12B	1	3.2	122.37	29236
M3XBZ3	Calcium load-activated calcium channel	TMCO1	1	8	21.175	6780.5
M3XD27	SRSF protein kinase 1	SRPK1	3	11.2	76.022	57865
M3XD43	HIC ZBTB transcriptional repressor 2	HIC2	1	1.6	66.541	41504
M3XD81	DNA helicase	CHD1	2	3.1	190.46	37489
M3XDE1	Mitochondrial ribosomal protein S35	MRPS35	1	7.4	37.024	14611
M3XDX8	Myosin IXA	MYO9A	1	2.3	293.16	17090
M3XE20	40S ribosomal protein S8	RPS8	10	50	24.205	2176300
M3XE28	Mannosyl-oligosaccharide glucosidase	MOGS	2	11.5	92.24	60545
M3XE38	Activity dependent neuroprotector homeobox	ADNP	2	4.6	123.31	35297
M3XE87	RNA-splicing ligase RtcB homolog	RTCB	12	36.2	55.21	1184300
M3XE89	Splicing factor 45	RBM17	2	8.5	44.919	43902
M3XF13	Protein kinase C	PRKCI	1	11.7	68.248	41126
M3XF32	Hyaluronan mediated motility receptor	HMMR	4	18.3	82.212	164130
M3XF64	Metadherin	MTDH	9	30.1	63.914	713590
M3XF85	Hydroxysteroid 17-beta dehydrogenase 12	HSD17B12	6	32.4	34.215	198430
M3XFB0	Exosome component 9	EXOSC9	1	12.3	29.002	29707
M3XFM0	Ras association domain family member 8	RASSF8	1	9.1	48.244	200200
M3XFZ1	Leucine rich repeat containing 59	LRRC59	4	28.4	34.801	420100
Q6BDL3	Ribosomal protein L11 (Fragment)		1	20.9	13.099	210370

## Sheet: Unique binding
TPM3	PHC2	AIMP2	RPS6KA4	CDKN2AIP
UBP1	RAPGEF2	ADAM10	SGPL1	ZCCHC8
CCT8	MTCL1	GCN1	ZNFX1	CNP
FOSL1	PRKDC	DDX42	CCT2	LAMC1
SLC25A13	PRRX1	NFIX	PGAM5	HSPD1
KIF27	DYNLL2	DST	DHCR7	CCT6A
KIAA1522	FKBP15	DBN1	SPTLC1	ABCE1
TNKS1BP1	FMR1	GIGYF2	KANK2	SSR3
IST1	PPP2CB	GLUT1	PPIL3	FADS2
MAP4K4	IMMT	TECR	WDR5	CCDC47
LRCH4	PRPF6	STT3B	H1-3	EIF3I
CEP55	MAZ	POLB	ACTG1	UTP15
FLNC	DNAJA3	IPO5	UTP3	WDHD1
AKT1S1	TRMT2A	LSP1		HTATSF1
ATP1A4	RFC4	LIG3	RIN1	ZFP36L1
PHLDB1	TNPO1	ZW10	FHL2	MRPS34
LIMS1	IKBIP	CPT1A	TOP2A	TTC4
PRPF40A	FARSA	DNAJB12	TUBA5	RBM12B
PYCR2	IKBIP	CCT5	DNAJB11	HIC2
HDLBP	GALNT16	DECR1	CCT7	MYO9A
RAB1A	SNRNP70	LSG1	FTSJ3
PRIM1	NCAPD3	CHD2	HADHA
CSNK1E	GULP1	LPCAT3	PSMD3
CDK17		IQGAP3	ERLIN2
TMPO	CWF19L2	CUL9	SFXN3
AKAP13	ZC2HC1A	CDC42EP1	PSMC6
FAR1	HSPH1	SMARCA5	SRGAP1
ZC3H4	CCAR2		ARIH1
CAVIN3	XRN1	TRIM28	FAM83H
TCF12	PUF60	PHB1	PPP1CA
