# Supplementary material for: Identification of Host–Protein Interaction Network of Canine Parvovirus Capsid Protein VP2 in F81 Cells
Source: Microorganisms. 2025 Jan 5;13(1):88. doi: 10.3390/microorganisms13010088 (PMC11767315; doi:10.3390/microorganisms13010088)
Supplement: Supplementary file 1 [file microorganisms-13-00088-s001.zip › Supplementary Table S2 GO analysis.xlsx]

## Sheet: BP
GO biological process	Gene Number	raw P-value	FDR
macromolecule metabolic process (GO:0043170)	71	8.08e-13	1.1e-08
primary metabolic process (GO:0044238)	80	8.39e-13	5.71e-09
metabolic process (GO:0008152)	86	1.6e-12	7.25e-09
cellular biosynthetic process (GO:0044249)	53	5.05e-12	1.72e-08
macromolecule biosynthetic process (GO:0009059)	48	9.52e-12	2.59e-08
gene expression (GO:0010467)	43	3.03e-11	6.87e-08
cellular metabolic process (GO:0044237)	67	5.68e-11	1.1e-07
biosynthetic process (GO:0009058)	55	6.16e-11	1.05e-07
protein folding (GO:0006457)	13	2.77e-10	4.2e-07
nucleic acid metabolic process (GO:0090304)	35	3.52e-09	4.79e-06
nucleobase-containing compound metabolic process (GO:0006139)	38	2.66e-08	3.29e-05
cellular component organization or biogenesis (GO:0071840)	63	3.4e-08	3.86e-05
cellular process (GO:0009987)	118	1.45e-07	0.000152
positive regulation of establishment of protein localization to telomere (GO:1904851)	4	2.61e-07	0.000254
biological_process (GO:0008150)	131	2.87e-07	0.00026
cellular component organization (GO:0016043)	59	3.73e-07	0.000298
regulation of establishment of protein localization to telomere (GO:0070203)	4	4.33e-07	0.000328
regulation of establishment of protein localization to chromosome (GO:0070202)	4	6.77e-07	0.000485
positive regulation of protein localization to chromosome, telomeric region (GO:1904816)	4	6.77e-07	0.000461
cellular response to stress (GO:0033554)	25	9.54e-07	0.000618
RNA metabolic process (GO:0016070)	25	9.82e-07	0.000608
regulation of protein localization to chromosome, telomeric region (GO:1904814)	4	1.45e-06	0.000859
protein maturation (GO:0051604)	13	3.07e-06	0.00174
nucleic acid biosynthetic process (GO:0141187)	23	3.3e-06	0.0018
chaperone-mediated protein folding (GO:0061077)	6	3.47e-06	0.00182
DNA replication (GO:0006260)	8	6.24e-06	0.00314
DNA metabolic process (GO:0006259)	15	7.91e-06	0.00385
regulation of metabolic process (GO:0019222)	59	1.35e-05	0.00633
nucleobase-containing compound biosynthetic process (GO:0034654)	24	1.72e-05	0.0078
regulation of biosynthetic process (GO:0009889)	50	1.87e-05	0.00821
positive regulation of telomere maintenance via telomerase (GO:0032212)	4	2.83e-05	0.012
regulation of chromosome organization (GO:0033044)	8	3.49e-05	0.0144
positive regulation of telomere maintenance via telomere lengthening (GO:1904358)	4	3.84e-05	0.0154
regulation of cellular biosynthetic process (GO:0031326)	49	4.08e-05	0.0159
RNA biosynthetic process (GO:0032774)	20	5.63e-05	0.0213
regulation of macromolecule biosynthetic process (GO:0010556)	48	5.92e-05	0.0218
regulation of cellular metabolic process (GO:0031323)	53	5.98e-05	0.0214
positive regulation of DNA biosynthetic process (GO:2000573)	4	6.6e-05	0.023
regulation of macromolecule metabolic process (GO:0060255)	54	7.09e-05	0.0241
DNA damage response (GO:0006974)	14	8.3e-05	0.0276
RNA processing (GO:0006396)	15	0.000128	0.0414
response to stress (GO:0006950)	32	0.000139	0.0442
regulation of primary metabolic process (GO:0080090)	49	0.000153	0.0475
RNA splicing (GO:0008380)	9	0.000159	0.048
regulation of telomere maintenance via telomerase (GO:0032210)	4	0.000161	0.0475
ribonucleoprotein complex biogenesis (GO:0022613)	11	0.000172	0.0499

## Sheet: MF
GO molecular function complete	Gene Number	raw P-value	FDR
ATP-dependent protein folding chaperone (GO:0140662)	7	4.36e-09	2e-05
protein folding chaperone (GO:0044183)	8	7.62e-09	1.75e-05
organic cyclic compound binding (GO:0097159)	66	8.45e-09	1.29e-05
ATP-dependent activity (GO:0140657)	18	3.84e-08	4.4e-05
adenyl nucleotide binding (GO:0030554)	27	1.44e-06	0.00132
binding (GO:0005488)	104	1.78e-06	0.00136
heterocyclic compound binding (GO:1901363)	33	2.16e-06	0.00141
ATP hydrolysis activity (GO:0016887)	12	2.26e-06	0.00129
ATP binding (GO:0005524)	25	2.73e-06	0.00139
purine nucleotide binding (GO:0017076)	30	2.73e-06	0.00125
unfolded protein binding (GO:0051082)	7	3.33e-06	0.00139
RNA binding (GO:0003723)	22	3.56e-06	0.00136
ribonucleotide binding (GO:0032553)	29	3.62e-06	0.00128
purine ribonucleoside triphosphate binding (GO:0035639)	28	4.91e-06	0.00161
adenyl ribonucleotide binding (GO:0032559)	25	5.02e-06	0.00153
molecular_function (GO:0003674)	124	5.22e-06	0.0015
nucleotide binding (GO:0000166)	31	5.52e-06	0.00141
nucleoside phosphate binding (GO:1901265)	31	5.52e-06	0.00133
purine ribonucleotide binding (GO:0032555)	28	1.45e-05	0.00332
anion binding (GO:0043168)	32	1.63e-05	0.00357
nucleic acid binding (GO:0003676)	41	3.28e-05	0.00627
ribonucleoside triphosphate phosphatase activity (GO:0017111)	14	6.49e-05	0.0119
carbohydrate derivative binding (GO:0097367)	29	6.55e-05	0.0116
catalytic activity, acting on a nucleic acid (GO:0140640)	13	9.76e-05	0.016
pyrophosphatase activity (GO:0016462)	14	0.000156	0.0247
hydrolase activity, acting on acid anhydrides, in phosphorus-containing anhydrides (GO:0016818)	14	0.000172	0.0262
hydrolase activity, acting on acid anhydrides (GO:0016817)	14	0.000174	0.0258
protein-containing complex binding (GO:0044877)	22	0.000271	0.0389

## Sheet: CC
GO cellular component complete	Gene Number	raw P-value	FDR
intracellular anatomical structure (GO:0005622)	127	1.85e-15	3.37e-12
intracellular organelle (GO:0043229)	116	6.04e-13	5.51e-10
organelle (GO:0043226)	117	1.66e-12	1.01e-09
protein folding chaperone complex (GO:0101031)	8	1.65e-10	7.55e-08
chaperonin-containing T-complex (GO:0005832)	6	2.7e-10	9.85e-08
protein-containing complex (GO:0032991)	69	2.31e-09	7.02e-07
intracellular protein-containing complex (GO:0140535)	22	3.81e-08	9.95e-06
intracellular non-membrane-bounded organelle (GO:0043232)	56	4.02e-08	9.18e-06
non-membrane-bounded organelle (GO:0043228)	56	4.05e-08	8.23e-06
membrane-bounded organelle (GO:0043227)	102	7.91e-08	1.44e-05
intracellular membrane-bounded organelle (GO:0043231)	99	1.37e-07	2.27e-05
polymeric cytoskeletal fiber (GO:0099513)	17	3.28e-07	4.99e-05
organelle lumen (GO:0043233)	51	4.88e-07	6.85e-05
intracellular organelle lumen (GO:0070013)	51	4.88e-07	6.36e-05
membrane-enclosed lumen (GO:0031974)	51	4.88e-07	5.94e-05
cytoplasm (GO:0005737)	94	2.45e-06	0.000279
supramolecular complex (GO:0099080)	22	2.46e-06	0.000264
ribonucleoprotein complex (GO:1990904)	19	2.55e-06	0.000259
chromosome (GO:0005694)	23	2.57e-06	0.000247
supramolecular fiber (GO:0099512)	18	3.22e-06	0.000294
supramolecular polymer (GO:0099081)	18	3.67e-06	0.000319
nucleus (GO:0005634)	68	1.04e-05	0.000862
nuclear lumen (GO:0031981)	45	1.05e-05	0.000832
microtubule (GO:0005874)	11	3.31e-05	0.00251
catalytic complex (GO:1902494)	26	4.3e-05	0.00314
nucleoplasm (GO:0005654)	39	6.51e-05	0.00458
spliceosomal complex (GO:0005681)	8	7.88e-05	0.00533
heterochromatin (GO:0000792)	5	0.000112	0.00731
nuclear protein-containing complex (GO:0140513)	19	0.000239	0.0151
U2-type spliceosomal complex (GO:0005684)	5	0.000433	0.0263
prespliceosome (GO:0071010)	3	0.000444	0.0261
U2-type prespliceosome (GO:0071004)	3	0.000444	0.0253
Sm-like protein family complex (GO:0120114)	5	0.000526	0.0291
cytoskeleton (GO:0005856)	26	0.000607	0.0326
protein-DNA complex (GO:0032993)	14	0.000667	0.0348
actin filament (GO:0005884)	5	0.000725	0.0368
chromatin (GO:0000785)	13	0.000785	0.0388
replication fork (GO:0005657)	4	0.00104	0.0501
cytosol (GO:0005829)	38	0.00104	0.0489

## Sheet: Top20
Term	Type	Gene Number		raw P-value	FDR
macromolecule metabolic process (GO:0043170)	Biological Process	71	[NFIX、CCDC47、DNAJA3、MAZ、TCF12、WDR5、UTP15、PRIM1、PUF60、DNAJB11、CHD2、STT3B、CCT2、IQGAP3、ERLIN2、ZW10、MRPS34、SMARCA5、CCT5、ZCCHC8、FMR1、PRKDC、GCN1、PPIL3、TRMT2A、DDX42、LIG3、POLB、PRRX1、HSPH1、TNKS1BP1、TTC4、PSMC6、AIMP2、ZFP36L1、CUL9、PGAM5、RFC4、PRPF6、HTATSF1、ARIH1、CCT6A、CCT7、SNRNP70、PRPF40A、WDHD1、EIF3I、CCAR2、UTP3、FTSJ3、GALNT16、DNAJB12、ZC3H4、GIGYF2、PPP2CB、PHB1、CWF19L2、XRN1、PSMD3、ADAM10、ABCE1、CCT8、CDK17、TRIM28、MA…	8.08e-13	1.1e-08
primary metabolic process (GO:0044238)	Biological Process	80	[NFIX、CCDC47、CPT1A、DNAJA3、MAZ、WDR5、UTP15、PRIM1、TECR、CNP、PUF60、SGPL1、DNAJB11、HADHA、SPTLC1、FADS2、STT3B、CCT2、ERLIN2、ZW10、MRPS34、SMARCA5、PYCR2、CCT5、ZCCHC8、FMR1、PRKDC、GCN1、PPIL3、TRMT2A、DDX42、LIG3、SLC25A13、POLB、PRRX1、HSPH1、TNKS1BP1、TTC4、PSMC6、AIMP2、ZFP36L1、CUL9、PGAM5、RFC4、PRPF6、HTATSF1、ARIH1、CCT6A、CCT7、LPCAT3、SNRNP70、FAR1、PRPF40A、WDHD1、EIF3I、CCAR2、UTP3、FTSJ3、GALNT16、DNAJB12、ZC3H4、GIGYF2、PPP2CB、PHB1、CWF…	8.39e-13	5.71e-09
metabolic process (GO:0008152)	Biological Process	86	[NFIX、CCDC47、CPT1A、DNAJA3、MAZ、TCF12、WDR5、UTP15、PRIM1、TECR、RAB1A、CNP、PUF60、SGPL1、DNAJB11、CHD2、HADHA、SPTLC1、FADS2、STT3B、CCT2、IQGAP3、ERLIN2、ZW10、MRPS34、SMARCA5、PYCR2、CCT5、ZCCHC8、FMR1、PRKDC、GCN1、PPIL3、TRMT2A、DDX42、LIG3、SLC25A13、POLB、PRRX1、HSPH1、TNKS1BP1、TTC4、PSMC6、AIMP2、ZFP36L1、CUL9、PGAM5、SFXN3、RFC4、PRPF6、HTATSF1、ARIH1、CCT6A、CCT7、LPCAT3、SNRNP70、FAR1、PRPF40A、WDHD1、EIF3I、CCAR2、UTP3、FTSJ3、GALNT16、DNAJB1…	1.6e-12	7.25e-09
cellular biosynthetic process (GO:0044249)	Biological Process	53	[CCDC47、DNAJA3、MAZ、TCF12、WDR5、UTP15、PRIM1、TECR、PUF60、DNAJB11、CHD2、SPTLC1、FADS2、STT3B、CCT2、IQGAP3、MRPS34、SMARCA5、PYCR2、CCT5、ZCCHC8、FMR1、PRKDC、GCN1、PPIL3、TRMT2A、DDX42、LIG3、POLB、PRRX1、HSPH1、TTC4、PRPF6、HTATSF1、CCT6A、CCT7、LPCAT3、SNRNP70、PRPF40A、EIF3I、CCAR2、UTP3、FTSJ3、GALNT16、DNAJB12、GIGYF2、PHB1、CWF19L2、ABCE1、CCT8、HSPD1、FOSL1、FARSA]	5.05e-12	1.72e-08
macromolecule biosynthetic process (GO:0009059)	Biological Process	48	[GCN1、PPIL3、TRMT2A、DDX42、LIG3、POLB、PRRX1、HSPH1、TTC4、PRPF6、HTATSF1、CCT6A、CCT7、SNRNP70、PRPF40A、EIF3I、CCAR2、UTP3、FTSJ3、GALNT16、DNAJB12、GIGYF2、PHB1、CWF19L2、ABCE1、CCT8、HSPD1、FOSL1、FARSA]	9.52e-12	2.59e-08
gene expression (GO:0010467)	Biological Process	43	[CCDC47、DNAJA3、MAZ、TCF12、WDR5、UTP15、PUF60、DNAJB11、CHD2、CCT2、IQGAP3、MRPS34、SMARCA5、CCT5、ZCCHC8、FMR1、PRKDC、GCN1、PPIL3、TRMT2A、DDX42、POLB、PRRX1、HSPH1、TTC4、PRPF6、HTATSF1、CCT6A、CCT7、SNRNP70、PRPF40A、EIF3I、CCAR2、UTP3、FTSJ3、DNAJB12、GIGYF2、CWF19L2、ABCE1、CCT8、HSPD1、FOSL1、FARSA]	3.03e-11	6.87e-08
cellular metabolic process (GO:0044237)	Biological Process	67	[CCDC47、CPT1A、DNAJA3、MAZ、TCF12、WDR5、UTP15、PRIM1、TECR、RAB1A、CNP、PUF60、SGPL1、DNAJB11、CHD2、HADHA、SPTLC1、FADS2、STT3B、CCT2、IQGAP3、MRPS34、SMARCA5、PYCR2、CCT5、ZCCHC8、FMR1、PRKDC、GCN1、PPIL3、TRMT2A、DDX42、LIG3、SLC25A13、POLB、PRRX1、HSPH1、TTC4、PGAM5、SFXN3、PRPF6、HTATSF1、CCT6A、CCT7、LPCAT3、SNRNP70、FAR1、PRPF40A、EIF3I、CCAR2、UTP3、FTSJ3、GALNT16、DNAJB12、GIGYF2、PHB1、CWF19L2、ABCE1、CCT8、CDK17、MAP4K4、PPP1CA、HSPD1、DECR1、FOS…	5.68e-11	1.1e-07
biosynthetic process (GO:0009058)	Biological Process	55	[CCDC47、DNAJA3、MAZ、TCF12、WDR5、UTP15、PRIM1、TECR、PUF60、DNAJB11、CHD2、SPTLC1、FADS2、STT3B、CCT2、IQGAP3、MRPS34、SMARCA5、PYCR2、CCT5、ZCCHC8、FMR1、PRKDC、GCN1、PPIL3、TRMT2A、DDX42、LIG3、SLC25A13、POLB、PRRX1、HSPH1、TTC4、PRPF6、HTATSF1、CCT6A、CCT7、LPCAT3、SNRNP70、PRPF40A、EIF3I、CCAR2、UTP3、FTSJ3、GALNT16、DNAJB12、GIGYF2、PHB1、CWF19L2、ABCE1、CCT8、HSPD1、FOSL1、DHCR7、FARSA]	6.16e-11	1.05e-07
protein folding (GO:0006457)	Biological Process	13	[CCDC47、DNAJA3、DNAJB11、CCT2、CCT5、PPIL3、HSPH1、TTC4、CCT6A、CCT7、DNAJB12、CCT8、HSPD1]	2.77e-10	4.2e-07
nucleic acid metabolic process (GO:0090304)	Biological Process	35	[NFIX、DNAJA3、MAZ、WDR5、UTP15、PRIM1、PUF60、DNAJB11、SMARCA5、ZCCHC8、FMR1、PRKDC、TRMT2A、DDX42、LIG3、POLB、PRRX1、TNKS1BP1、ZFP36L1、RFC4、PRPF6、HTATSF1、SNRNP70、PRPF40A、WDHD1、CCAR2、UTP3、FTSJ3、ZC3H4、PHB1、CWF19L2、XRN1、TRIM28、TOP2A、FARSA]	3.52e-09	4.79e-06
nucleobase-containing compound metabolic process (GO:0006139)	Biological Process	38	[NFIX、DNAJA3、MAZ、WDR5、UTP15、PRIM1、CNP、PUF60、DNAJB11、SMARCA5、ZCCHC8、FMR1、PRKDC、TRMT2A、DDX42、LIG3、SLC25A13、POLB、PRRX1、TNKS1BP1、ZFP36L1、RFC4、PRPF6、HTATSF1、SNRNP70、FAR1、PRPF40A、WDHD1、CCAR2、UTP3、FTSJ3、ZC3H4、PHB1、CWF19L2、XRN1、TRIM28、TOP2A、FARSA]	2.66e-08	3.29e-05
cellular component organization or biogenesis (GO:0071840)	Biological Process	63	[KANK2、CCDC47、DNAJA3、WDR5、UTP15、RAB1A、CNP、PUF60、CHD2、LIMS1、MYO9A、CDC42EP1、DST、CCT2、IQGAP3、ZNFX1、KIF27、ZW10、SMARCA5、LAMC1、FMR1、PRKDC、GCN1、TPM3、FLNC、CAVIN3、DDX42、MTCL1、FAM83H、NCAPD3、AIMP2、ACTG1、CEP55、DBN1、CUL9、RFC4、GULP1、PRPF6、HTATSF1、IST1、LPCAT3、EIF3I、CCAR2、UTP3、IMMT、FTSJ3、LRCH4、DNAJB12、GIGYF2、PPP2CB、PHB1、ABCE1、TRIM28、MAP4K4、HSPD1、LSG1、H1-3、FOSL1、RPS6KA4、TUBA5、TOP2A、FARSA、AKT1S1]	3.4e-08	3.86e-05
cellular process (GO:0009987)	Biological Process	118	[KANK2、CCDC47、CPT1A、DYNLL2、AKAP13、DNAJA3、SRGAP1、LSP1、MAZ、TCF12、WDR5、UTP15、TECR、PRIM1、RAB1A、CNP、PUF60、SGPL1、DNAJB11、CHD2、HADHA、LIMS1、SPTLC1、FADS2、MYO9A、KIAA1522、CDC42EP1、STT3B、DST、CCT2、IQGAP3、ZNFX1、KIF27、ERLIN2、ZW10、MRPS34、SMARCA5、PYCR2、LAMC1、CCT5、ZCCHC8、FMR1、PRKDC、GCN1、TPM3、FLNC、SSR3、CAVIN3、CSNK1E、PPIL3、TRMT2A、DDX42、LIG3、MTCL1、IPO5、FAM83H、SLC25A13、POLB、PRRX1、HSPH1、NCAPD3、TNKS1BP1、TTC4、PSMC6、AIMP2…	1.45e-07	0.000152
positive regulation of establishment of protein localization to telomere (GO:1904851)	Biological Process	4	[CCT2、CCT5、CCT7、CCT8]	2.61e-07	0.000254
biological_process (GO:0008150)	Biological Process	131	[NFIX、KANK2、CCDC47、HIC2、CPT1A、DYNLL2、AKAP13、DNAJA3、SRGAP1、LSP1、MAZ、TCF12、WDR5、UTP15、PHLDB1、TECR、PRIM1、RAB1A、CNP、PUF60、SGPL1、DNAJB11、CHD2、HADHA、LIMS1、SPTLC1、FADS2、MYO9A、KIAA1522、CDC42EP1、STT3B、DST、CCT2、IQGAP3、ZNFX1、KIF27、ERLIN2、ZW10、MRPS34、SMARCA5、PYCR2、LAMC1、CCT5、ZCCHC8、FMR1、PRKDC、GCN1、TPM3、FLNC、SSR3、RBM12B、CAVIN3、CSNK1E、PPIL3、UBP1、TRMT2A、DDX42、LIG3、MTCL1、IPO5、FAM83H、SLC25A13、POLB、PRRX1、HSPH1、NCA…	2.87e-07	0.00026
cellular component organization (GO:0016043)	Biological Process	59	[KANK2、CCDC47、DNAJA3、WDR5、RAB1A、CNP、PUF60、CHD2、LIMS1、MYO9A、CDC42EP1、DST、CCT2、IQGAP3、ZNFX1、KIF27、ZW10、SMARCA5、LAMC1、FMR1、PRKDC、GCN1、TPM3、FLNC、CAVIN3、DDX42、MTCL1、FAM83H、NCAPD3、AIMP2、ACTG1、CEP55、DBN1、CUL9、RFC4、GULP1、PRPF6、HTATSF1、IST1、LPCAT3、EIF3I、CCAR2、IMMT、LRCH4、DNAJB12、GIGYF2、PPP2CB、PHB1、ABCE1、TRIM28、MAP4K4、HSPD1、H1-3、FOSL1、RPS6KA4、TUBA5、TOP2A、FARSA、AKT1S1]	3.73e-07	0.000298
regulation of establishment of protein localization to telomere (GO:0070203)	Biological Process	4	[CCT2、CCT5、CCT7、CCT8]	4.33e-07	0.000328
regulation of establishment of protein localization to chromosome (GO:0070202)	Biological Process	4	[CCT2、CCT5、CCT7、CCT8]	6.77e-07	0.000485
positive regulation of protein localization to chromosome, telomeric region (GO:1904816)	Biological Process	4	[CCT2、CCT5、CCT7、CCT8]	6.77e-07	0.000461
cellular response to stress (GO:0033554)	Biological Process	25	[CCDC47、DNAJA3、CHD2、STT3B、ERLIN2、SMARCA5、PYCR2、FMR1、PRKDC、GCN1、LIG3、POLB、TNKS1BP1、PSMC6、ZFP36L1、RFC4、HTATSF1、CDKN2AIP、WDHD1、DNAJB12、GIGYF2、PPP2CB、TRIM28、HSPD1、TOP2A]	9.54e-07	0.000618
ATP-dependent protein folding chaperone (GO:0140662)	Molecular Function	7	[CCT2、CCT5、HSPH1、CCT6A、CCT7、CCT8、HSPD1]	4.36e-09	2e-05
protein folding chaperone (GO:0044183)	Molecular Function	8	[CCDC47、CCT2、CCT5、HSPH1、CCT6A、CCT7、CCT8、HSPD1]	7.62e-09	1.75e-05
organic cyclic compound binding (GO:0097159)	Molecular Function	66	[NFIX、HIC2、DNAJA3、MAZ、HDLBP、TCF12、PRIM1、RAB1A、CNP、PUF60、SGPL1、CHD2、HADHA、SPTLC1、MYO9A、CCT2、ZNFX1、KIF27、ERLIN2、SMARCA5、CCT5、ZCCHC8、FMR1、PRKDC、RBM12B、CSNK1E、UBP1、TRMT2A、DDX42、LIG3、POLB、PRRX1、HSPH1、TNKS1BP1、PSMC6、ZFP36L1、RFC4、PRPF6、HTATSF1、CCT6A、CCT7、SNRNP70、CDKN2AIP、PRPF40A、WDHD1、EIF3I、ATP1A4、ZC3H4、PHC2、XRN1、ADAM10、ABCE1、CCT8、CDK17、TRIM28、MAP4K4、HSPD1、LSG1、H1-3、DECR1、FOSL1、RPS6KA4、TUBA5、TOP2A、FARSA…	8.45e-09	1.29e-05
ATP-dependent activity (GO:0140657)	Molecular Function	18	[CHD2、MYO9A、CCT2、ZNFX1、KIF27、SMARCA5、CCT5、DDX42、HSPH1、PSMC6、RFC4、CCT6A、CCT7、ATP1A4、ABCE1、CCT8、HSPD1、TOP2A]	3.84e-08	4.4e-05
adenyl nucleotide binding (GO:0030554)	Molecular Function	27	[DNAJA3、CHD2、HADHA、MYO9A、CCT2、KIF27、SMARCA5、CCT5、PRKDC、CSNK1E、DDX42、LIG3、HSPH1、PSMC6、RFC4、CCT6A、CCT7、ATP1A4、ABCE1、CCT8、CDK17、MAP4K4、HSPD1、DECR1、RPS6KA4、TOP2A、FARSA]	1.44e-06	0.00132
binding (GO:0005488)	Molecular Function	104	[NFIX、CCDC47、HIC2、DYNLL2、AKAP13、DNAJA3、LSP1、MAZ、HDLBP、TCF12、WDR5、PRIM1、RAB1A、CNP、PUF60、SGPL1、DNAJB11、CHD2、HADHA、LIMS1、SPTLC1、ZC2HC1A、MYO9A、CDC42EP1、STT3B、DST、CCT2、IQGAP3、ZNFX1、KIF27、ERLIN2、SMARCA5、CCT5、ZCCHC8、FMR1、PRKDC、GCN1、TPM3、FLNC、RBM12B、CAVIN3、CSNK1E、UBP1、TRMT2A、DDX42、LIG3、MTCL1、IPO5、FAM83H、SLC25A13、POLB、PRRX1、HSPH1、NCAPD3、TNKS1BP1、TTC4、PSMC6、ACTG1、ZFP36L1、CEP55、DBN1、CUL9、PGAM5、TNPO1、FHL2、RF…	1.78e-06	0.00136
heterocyclic compound binding (GO:1901363)	Molecular Function	33	[DNAJA3、PRIM1、RAB1A、SGPL1、CHD2、HADHA、SPTLC1、MYO9A、CCT2、KIF27、SMARCA5、CCT5、PRKDC、CSNK1E、DDX42、LIG3、HSPH1、PSMC6、RFC4、CCT6A、CCT7、ATP1A4、ABCE1、CCT8、CDK17、MAP4K4、HSPD1、LSG1、DECR1、RPS6KA4、TUBA5、TOP2A、FARSA]	2.16e-06	0.00141
ATP hydrolysis activity (GO:0016887)	Molecular Function	12	[CHD2、CCT2、KIF27、SMARCA5、CCT5、PSMC6、RFC4、CCT6A、CCT7、ATP1A4、ABCE1、CCT8]	2.26e-06	0.00129
ATP binding (GO:0005524)	Molecular Function	25	[DNAJA3、CHD2、MYO9A、CCT2、KIF27、SMARCA5、CCT5、PRKDC、CSNK1E、DDX42、LIG3、HSPH1、PSMC6、RFC4、CCT6A、CCT7、ATP1A4、ABCE1、CCT8、CDK17、MAP4K4、HSPD1、RPS6KA4、TOP2A、FARSA]	2.73e-06	0.00139
purine nucleotide binding (GO:0017076)	Molecular Function	30	[DNAJA3、RAB1A、CHD2、HADHA、MYO9A、CCT2、KIF27、SMARCA5、CCT5、PRKDC、CSNK1E、DDX42、LIG3、HSPH1、PSMC6、RFC4、CCT6A、CCT7、ATP1A4、ABCE1、CCT8、CDK17、MAP4K4、HSPD1、LSG1、DECR1、RPS6KA4、TUBA5、TOP2A、FARSA]	2.73e-06	0.00125
unfolded protein binding (GO:0051082)	Molecular Function	7	[DNAJA3、DNAJB11、CCT2、CCT5、CCT6A、CCT7、CCT8]	3.33e-06	0.00139
RNA binding (GO:0003723)	Molecular Function	22	[HDLBP、CNP、PUF60、ZNFX1、CCT5、ZCCHC8、FMR1、PRKDC、RBM12B、TRMT2A、DDX42、ZFP36L1、PRPF6、HTATSF1、SNRNP70、CDKN2AIP、PRPF40A、EIF3I、ZC3H4、XRN1、ADAM10、FARSA]	3.56e-06	0.00136
ribonucleotide binding (GO:0032553)	Molecular Function	29	[DNAJA3、PRIM1、RAB1A、CHD2、MYO9A、CCT2、KIF27、SMARCA5、CCT5、PRKDC、CSNK1E、DDX42、LIG3、HSPH1、PSMC6、RFC4、CCT6A、CCT7、ATP1A4、ABCE1、CCT8、CDK17、MAP4K4、HSPD1、LSG1、RPS6KA4、TUBA5、TOP2A、FARSA]	3.62e-06	0.00128
purine ribonucleoside triphosphate binding (GO:0035639)	Molecular Function	28	[DNAJA3、RAB1A、CHD2、MYO9A、CCT2、KIF27、SMARCA5、CCT5、PRKDC、CSNK1E、DDX42、LIG3、HSPH1、PSMC6、RFC4、CCT6A、CCT7、ATP1A4、ABCE1、CCT8、CDK17、MAP4K4、HSPD1、LSG1、RPS6KA4、TUBA5、TOP2A、FARSA]	4.91e-06	0.00161
adenyl ribonucleotide binding (GO:0032559)	Molecular Function	25	[DNAJA3、CHD2、MYO9A、CCT2、KIF27、SMARCA5、CCT5、PRKDC、CSNK1E、DDX42、LIG3、HSPH1、PSMC6、RFC4、CCT6A、CCT7、ATP1A4、ABCE1、CCT8、CDK17、MAP4K4、HSPD1、RPS6KA4、TOP2A、FARSA]	5.02e-06	0.00153
molecular_function (GO:0003674)	Molecular Function	124	[NFIX、CCDC47、HIC2、CPT1A、DYNLL2、AKAP13、DNAJA3、SRGAP1、LSP1、MAZ、HDLBP、TCF12、WDR5、TECR、PRIM1、RAB1A、CNP、PUF60、SGPL1、DNAJB11、CHD2、HADHA、LIMS1、FKBP15、SPTLC1、FADS2、ZC2HC1A、MYO9A、CDC42EP1、STT3B、DST、CCT2、IQGAP3、ZNFX1、KIF27、ERLIN2、ZW10、MRPS34、SMARCA5、PYCR2、LAMC1、CCT5、ZCCHC8、FMR1、PRKDC、GCN1、TPM3、FLNC、RBM12B、CAVIN3、CSNK1E、PPIL3、UBP1、TRMT2A、DDX42、LIG3、MTCL1、IPO5、FAM83H、SLC25A13、POLB、PRRX1、HSPH1、NCAPD3、TNKS1BP1…	5.22e-06	0.0015
nucleotide binding (GO:0000166)	Molecular Function	31	[DNAJA3、PRIM1、RAB1A、CHD2、HADHA、MYO9A、CCT2、KIF27、SMARCA5、CCT5、PRKDC、CSNK1E、DDX42、LIG3、HSPH1、PSMC6、RFC4、CCT6A、CCT7、ATP1A4、ABCE1、CCT8、CDK17、MAP4K4、HSPD1、LSG1、DECR1、RPS6KA4、TUBA5、TOP2A、FARSA]	5.52e-06	0.00141
nucleoside phosphate binding (GO:1901265)	Molecular Function	31	[DNAJA3、PRIM1、RAB1A、CHD2、HADHA、MYO9A、CCT2、KIF27、SMARCA5、CCT5、PRKDC、CSNK1E、DDX42、LIG3、HSPH1、PSMC6、RFC4、CCT6A、CCT7、ATP1A4、ABCE1、CCT8、CDK17、MAP4K4、HSPD1、LSG1、DECR1、RPS6KA4、TUBA5、TOP2A、FARSA]	5.52e-06	0.00133
purine ribonucleotide binding (GO:0032555)	Molecular Function	28	[DNAJA3、RAB1A、CHD2、MYO9A、CCT2、KIF27、SMARCA5、CCT5、PRKDC、CSNK1E、DDX42、LIG3、HSPH1、PSMC6、RFC4、CCT6A、CCT7、ATP1A4、ABCE1、CCT8、CDK17、MAP4K4、HSPD1、LSG1、RPS6KA4、TUBA5、TOP2A、FARSA]	1.45e-05	0.00332
anion binding (GO:0043168)	Molecular Function	32	[DNAJA3、RAB1A、SGPL1、CHD2、HADHA、SPTLC1、MYO9A、CCT2、KIF27、SMARCA5、CCT5、PRKDC、CSNK1E、DDX42、LIG3、HSPH1、PSMC6、RFC4、CCT6A、CCT7、ATP1A4、ABCE1、CCT8、CDK17、MAP4K4、HSPD1、LSG1、DECR1、RPS6KA4、TUBA5、TOP2A、FARSA]	1.63e-05	0.00357
intracellular anatomical structure (GO:0005622)	Cellular Component	127	[NFIX、KANK2、CCDC47、HIC2、CPT1A、DYNLL2、AKAP13、DNAJA3、SRGAP1、MAZ、TCF12、WDR5、UTP15、PHLDB1、TECR、PRIM1、RAB1A、CNP、PUF60、SGPL1、DNAJB11、CHD2、HADHA、LIMS1、FKBP15、SPTLC1、FADS2、MYO9A、CDC42EP1、STT3B、DST、CCT2、IQGAP3、ZNFX1、KIF27、ERLIN2、ZW10、MRPS34、SMARCA5、PYCR2、CCT5、ZCCHC8、FMR1、PRKDC、GCN1、TPM3、FLNC、SSR3、RBM12B、CAVIN3、CSNK1E、PPIL3、UBP1、DDX42、LIG3、MTCL1、IPO5、FAM83H、SLC25A13、POLB、PRRX1、HSPH1、NCAPD3、TNKS1BP1、TTC4、PS…	1.85e-15	3.37e-12
intracellular organelle (GO:0043229)	Cellular Component	116	[NFIX、KANK2、CCDC47、HIC2、CPT1A、DYNLL2、AKAP13、DNAJA3、MAZ、TCF12、WDR5、UTP15、PHLDB1、TECR、PRIM1、RAB1A、CNP、PUF60、SGPL1、DNAJB11、CHD2、HADHA、FKBP15、SPTLC1、FADS2、MYO9A、CDC42EP1、STT3B、DST、CCT2、ZNFX1、KIF27、ERLIN2、ZW10、MRPS34、SMARCA5、PYCR2、CCT5、ZCCHC8、FMR1、PRKDC、GCN1、TPM3、FLNC、SSR3、RBM12B、CSNK1E、PPIL3、UBP1、DDX42、LIG3、MTCL1、IPO5、FAM83H、SLC25A13、POLB、PRRX1、HSPH1、NCAPD3、TNKS1BP1、TTC4、PSMC6、AIMP2、ACTG1、ZFP36L1、CEP…	6.04e-13	5.51e-10
organelle (GO:0043226)	Cellular Component	117	[NFIX、KANK2、CCDC47、HIC2、CPT1A、DYNLL2、AKAP13、DNAJA3、MAZ、TCF12、WDR5、UTP15、PHLDB1、TECR、PRIM1、RAB1A、CNP、PUF60、SGPL1、DNAJB11、CHD2、HADHA、FKBP15、SPTLC1、FADS2、MYO9A、CDC42EP1、STT3B、DST、CCT2、ZNFX1、KIF27、ERLIN2、ZW10、MRPS34、SMARCA5、PYCR2、CCT5、ZCCHC8、FMR1、PRKDC、GCN1、TPM3、FLNC、SSR3、RBM12B、CSNK1E、PPIL3、UBP1、DDX42、LIG3、MTCL1、IPO5、FAM83H、SLC25A13、POLB、PRRX1、HSPH1、NCAPD3、TNKS1BP1、TTC4、PSMC6、AIMP2、ACTG1、ZFP36L1、CEP…	1.66e-12	1.01e-09
protein folding chaperone complex (GO:0101031)	Cellular Component	8	[CCDC47、DNAJB11、CCT2、CCT5、CCT6A、CCT7、CCT8、HSPD1]	1.65e-10	7.55e-08
chaperonin-containing T-complex (GO:0005832)	Cellular Component	6	[CCT2、CCT5、CCT6A、CCT7、CCT8、HSPD1、CCT7]	2.7e-10	9.85e-08
protein-containing complex (GO:0032991)	Cellular Component	69	[CCDC47、DYNLL2、TCF12、WDR5、UTP15、PRIM1、DNAJB11、CHD2、HADHA、SPTLC1、MYO9A、STT3B、CCT2、ZNFX1、KIF27、ERLIN2、ZW10、MRPS34、SMARCA5、CCT5、ZCCHC8、FMR1、PRKDC、RBM12B、CAVIN3、CSNK1E、PPIL3、DDX42、LIG3、POLB、HSPH1、NCAPD3、TNKS1BP1、PSMC6、AIMP2、ACTG1、ZFP36L1、CUL9、RFC4、PRPF6、HTATSF1、ARIH1、IST1、CCT6A、CCT7、SNRNP70、PRPF40A、EIF3I、CCAR2、UTP3、IMMT、FTSJ3、ATP1A4、GIGYF2、PHC2、PPP2CB、PHB1、CWF19L2、PSMD3、CCT8、TRIM28、PPP1CA、HSPD1、H1-3、…	2.31e-09	7.02e-07
intracellular protein-containing complex (GO:0140535)	Cellular Component	22	[CCDC47、WDR5、PRIM1、DNAJB11、CCT2、ZNFX1、CCT5、PRKDC、TNKS1BP1、PSMC6、AIMP2、ACTG1、CUL9、ARIH1、CCT6A、CCT7、CCAR2、PHC2、PSMD3、CCT8、HSPD1、AKT1S1]	3.81e-08	9.95e-06
intracellular non-membrane-bounded organelle (GO:0043232)	Cellular Component	56	[DYNLL2、AKAP13、DNAJA3、TCF12、WDR5、UTP15、PRIM1、CHD2、HADHA、FKBP15、MYO9A、CDC42EP1、DST、CCT2、ZNFX1、KIF27、ZW10、MRPS34、SMARCA5、CCT5、FMR1、PRKDC、GCN1、TPM3、FLNC、MTCL1、FAM83H、POLB、HSPH1、NCAPD3、TNKS1BP1、ACTG1、ZFP36L1、CEP55、DBN1、FHL2、RFC4、HTATSF1、IST1、CCT7、CDKN2AIP、WDHD1、CCAR2、UTP3、FTSJ3、IKBIP、GIGYF2、PHC2、PPP2CB、ABCE1、CCT8、TRIM28、PPP1CA、H1-3、TUBA5、TOP2A]	4.02e-08	9.18e-06
non-membrane-bounded organelle (GO:0043228)	Cellular Component	56	[DYNLL2、AKAP13、DNAJA3、TCF12、WDR5、UTP15、PRIM1、CHD2、HADHA、FKBP15、MYO9A、CDC42EP1、DST、CCT2、ZNFX1、KIF27、ZW10、MRPS34、SMARCA5、CCT5、FMR1、PRKDC、GCN1、TPM3、FLNC、MTCL1、FAM83H、POLB、HSPH1、NCAPD3、TNKS1BP1、ACTG1、ZFP36L1、CEP55、DBN1、FHL2、RFC4、HTATSF1、IST1、CCT7、CDKN2AIP、WDHD1、CCAR2、UTP3、FTSJ3、IKBIP、GIGYF2、PHC2、PPP2CB、ABCE1、CCT8、TRIM28、PPP1CA、H1-3、TUBA5、TOP2A]	4.05e-08	8.23e-06
membrane-bounded organelle (GO:0043227)	Cellular Component	102	[NFIX、KANK2、CCDC47、HIC2、CPT1A、DYNLL2、DNAJA3、MAZ、TCF12、WDR5、UTP15、PHLDB1、TECR、PRIM1、RAB1A、CNP、PUF60、SGPL1、DNAJB11、CHD2、HADHA、FKBP15、SPTLC1、FADS2、STT3B、DST、ZNFX1、KIF27、ERLIN2、ZW10、MRPS34、SMARCA5、PYCR2、ZCCHC8、FMR1、PRKDC、SSR3、RBM12B、CSNK1E、PPIL3、UBP1、DDX42、LIG3、IPO5、SLC25A13、POLB、PRRX1、HSPH1、NCAPD3、TNKS1BP1、TTC4、PSMC6、AIMP2、ACTG1、ZFP36L1、PGAM5、SFXN3、TNPO1、FHL2、RFC4、PRPF6、HTATSF1、ARIH1、IST1、LPCAT3、SNR…	7.91e-08	1.44e-05
intracellular membrane-bounded organelle (GO:0043231)	Cellular Component	99	[NFIX、KANK2、CCDC47、HIC2、CPT1A、DNAJA3、MAZ、TCF12、WDR5、UTP15、PHLDB1、TECR、PRIM1、RAB1A、CNP、PUF60、SGPL1、DNAJB11、CHD2、HADHA、FKBP15、SPTLC1、FADS2、STT3B、DST、ZNFX1、ERLIN2、ZW10、MRPS34、SMARCA5、PYCR2、ZCCHC8、FMR1、PRKDC、SSR3、RBM12B、CSNK1E、PPIL3、UBP1、DDX42、LIG3、IPO5、SLC25A13、POLB、PRRX1、HSPH1、NCAPD3、TNKS1BP1、TTC4、PSMC6、AIMP2、ACTG1、ZFP36L1、PGAM5、SFXN3、TNPO1、FHL2、RFC4、PRPF6、HTATSF1、ARIH1、IST1、LPCAT3、SNRNP70、CDKN2AIP…	1.37e-07	2.27e-05
polymeric cytoskeletal fiber (GO:0099513)	Cellular Component	17	[DYNLL2、DNAJA3、MYO9A、DST、CCT2、KIF27、ZW10、CCT5、TPM3、FAM83H、POLB、HSPH1、ACTG1、DBN1、CCT7、CCT8、TUBA5]	3.28e-07	4.99e-05
organelle lumen (GO:0043233)	Cellular Component	51	[HIC2、DNAJA3、TCF12、WDR5、UTP15、PRIM1、PUF60、DNAJB11、HADHA、DST、MRPS34、SMARCA5、ZCCHC8、FMR1、PRKDC、RBM12B、UBP1、DDX42、LIG3、IPO5、PRRX1、HSPH1、NCAPD3、TNKS1BP1、RFC4、PRPF6、HTATSF1、ARIH1、SNRNP70、CDKN2AIP、PRPF40A、WDHD1、CCAR2、UTP3、IMMT、FTSJ3、LRCH4、IKBIP、ZC3H4、PHC2、PHB1、ADAM10、CCT8、TRIM28、PPP1CA、HSPD1、LSG1、DECR1、FOSL1、RPS6KA4、TOP2A]	4.88e-07	6.85e-05
intracellular organelle lumen (GO:0070013)	Cellular Component	51	[HIC2、DNAJA3、TCF12、WDR5、UTP15、PRIM1、PUF60、DNAJB11、HADHA、DST、MRPS34、SMARCA5、ZCCHC8、FMR1、PRKDC、RBM12B、UBP1、DDX42、LIG3、IPO5、PRRX1、HSPH1、NCAPD3、TNKS1BP1、RFC4、PRPF6、HTATSF1、ARIH1、SNRNP70、CDKN2AIP、PRPF40A、WDHD1、CCAR2、UTP3、IMMT、FTSJ3、LRCH4、IKBIP、ZC3H4、PHC2、PHB1、ADAM10、CCT8、TRIM28、PPP1CA、HSPD1、LSG1、DECR1、FOSL1、RPS6KA4、TOP2A]	4.88e-07	6.36e-05
membrane-enclosed lumen (GO:0031974)	Cellular Component	51	[HIC2、DNAJA3、TCF12、WDR5、UTP15、PRIM1、PUF60、DNAJB11、HADHA、DST、MRPS34、SMARCA5、ZCCHC8、FMR1、PRKDC、RBM12B、UBP1、DDX42、LIG3、IPO5、PRRX1、HSPH1、NCAPD3、TNKS1BP1、RFC4、PRPF6、HTATSF1、ARIH1、SNRNP70、CDKN2AIP、PRPF40A、WDHD1、CCAR2、UTP3、IMMT、FTSJ3、LRCH4、IKBIP、ZC3H4、PHC2、PHB1、ADAM10、CCT8、TRIM28、PPP1CA、HSPD1、LSG1、DECR1、FOSL1、RPS6KA4、TOP2A]	4.88e-07	5.94e-05
cytoplasm (GO:0005737)	Cellular Component	94	[KANK2、CCDC47、CPT1A、DYNLL2、AKAP13、DNAJA3、SRGAP1、TCF12、UTP15、PHLDB1、TECR、RAB1A、CNP、SGPL1、DNAJB11、HADHA、LIMS1、FKBP15、SPTLC1、FADS2、CDC42EP1、STT3B、DST、CCT2、IQGAP3、ZNFX1、KIF27、ERLIN2、ZW10、MRPS34、PYCR2、CCT5、FMR1、GCN1、TPM3、FLNC、SSR3、CAVIN3、CSNK1E、UBP1、DDX42、IPO5、SLC25A13、POLB、PRRX1、HSPH1、TNKS1BP1、TTC4、PSMC6、AIMP2、ACTG1、ZFP36L1、CEP55、DBN1、CUL9、PGAM5、SFXN3、TNPO1、FHL2、ARIH1、IST1、CCT6A、CCT7、LPCAT3、FAR1、EIF3…	2.45e-06	0.000279
supramolecular complex (GO:0099080)	Cellular Component	22	[DYNLL2、DNAJA3、MYO9A、DST、CCT2、ZNFX1、KIF27、ZW10、CCT5、FMR1、TPM3、FAM83H、POLB、HSPH1、ACTG1、ZFP36L1、DBN1、FHL2、CCT7、GIGYF2、CCT8、TUBA5]	2.46e-06	0.000264
ribonucleoprotein complex (GO:1990904)	Cellular Component	19	[UTP15、MRPS34、ZCCHC8、FMR1、PRKDC、RBM12B、CSNK1E、PPIL3、DDX42、ZFP36L1、PRPF6、HTATSF1、SNRNP70、PRPF40A、EIF3I、UTP3、FTSJ3、CWF19L2、TOP2A]	2.55e-06	0.000259
chromosome (GO:0005694)	Cellular Component	23	[TCF12、WDR5、PRIM1、CHD2、ZW10、SMARCA5、FMR1、PRKDC、NCAPD3、TNKS1BP1、ACTG1、RFC4、HTATSF1、IST1、WDHD1、CCAR2、FTSJ3、PHC2、PPP2CB、TRIM28、PPP1CA、H1-3、TOP2A]	2.57e-06	0.000247
supramolecular fiber (GO:0099512)	Cellular Component	18	[DYNLL2、DNAJA3、MYO9A、DST、CCT2、KIF27、ZW10、CCT5、TPM3、FAM83H、POLB、HSPH1、ACTG1、DBN1、FHL2、CCT7、CCT8、TUBA5]	3.22e-06	0.000294
