# Supplementary material for: Identification of Host–Protein Interaction Network of Canine Parvovirus Capsid Protein VP2 in F81 Cells
Source: Microorganisms. 2025 Jan 5;13(1):88. doi: 10.3390/microorganisms13010088 (PMC11767315; doi:10.3390/microorganisms13010088)
Supplement: Supplementary file 1 [file microorganisms-13-00088-s001.zip › Supplementary Table S3 KEGG analysis.xlsx]

## Sheet: TOP20
Pathway ID	Pathway_Name	Gnen Number	IDs
fca01100	Metabolic pathway	9	HADHA、FADS2、PYCR2、SPTLC1、DHCR7、TECR、STT3B、SGPL1、GALNT16
fca04814	Motor protein	6	ATG1、MY09A、DYNLL2、TPM3、TUBA5、KIF27
fca03040	Spliceosome	5	PRPF40A、PUF60、PRPF6、DDX42、SNRNP70
fca05014	Amyotrophic lateral sclerosis	5	ACTG1、RAB1A、PSMD3、PSMC6、TUBA5
fca05022	Pathways of neurodegeneration-multiple diseases	5	RAB1A、PSMD3、PSMC6、TUBA5、CSNK1E
fca04820	Cytoskeleton in muscle cell	5	ACTG1、FLNC、ATP1A4、TPM3、FHL2
fca05010	Alzheimer disease	5	ADAM10、PSMD3、PSMC6、TUBA5、CSNK1E
fca04141	Protein processing in endoplasmic reticulum	5	DNAJB12、SSR3、HSPH1、STT3B、DNAJB11
fca04390	Hippo signaling pathway	4	ATG1、PPP2CB、CSNK1E、PPP1CA
fca01212	Fatty acid metabolism	4	HADHA、FADS2、TECR、CPT1A
fca04261	Adrenergic signaling in cardiomyocytes	4	PPP2CB、ATP1A4、TPM3、PPP1Ca
fca05020	Prion disease	4	LAMC1、PSMD3、PSMC6、TUBA5
fca04530	Tight junction	4	ACTG1、RAPGEF2、PPP2CB、TUBA5
fca04148	Efferocytosis	4	SLC2A1、ADAM10、CPT1A、GULP1
fca04010	MAPK signaling pthway	3	MAP4KA、RAPGEF2、RPS6KA4
fca04310	Wnt signaling pathway	3	CCRAR2、CSNK1E、FOSL1
fca03008	Ribosome biogenesis in eukaryotes	3	LSG1、UTP15、XRN1
fca04510	Focal adhesion	3	ACTG1、LAMC1、PPP1CA
fca04152	AMPK signaling pathway	3	PPP2CB、CPT1A、AKT1S1
fca04140	Autophagy-animal	3	RAB1A、PPP2CB、AKT1S1
